# Supplementary material for: N-{4-[4-(4-Fluoro­phen­yl)-1-(2-methoxy­ethyl)-2-methyl­sulfanyl-1H-imidazol-5-yl]-2-pyrid­yl}-2-methyl-3-phenyl­propionamide
Source: Acta Crystallogr Sect E Struct Rep Online. 2009 Nov 21;65(Pt 12):o3128. doi: 10.1107/S1600536809048661 (PMC2972069; doi:10.1107/S1600536809048661)
Supplement: Supplementary file 1 [file e-65-o3128-sup1.cif]

##############################################################################
###                                                                        ###
###        Electronic paper (Acta Crystallographica Section E)             ###
###                                                                        ###
##############################################################################
#                                                                            #
# This CIF contains the data in a paper accepted for publication in Acta     #
# Crystallographica Section E. It conforms to the requirements of Notes      #
# for Authors for Section E, and has been peer reviewed under the auspices   #
# of the IUCr Commission on Journals.                                        #
#                                                                            #
# Full details of the Crystallographic Information File format               #
# are given in the paper "The Crystallographic Information File (CIF):       #
# a New Standard Archive File for Crystallography" by S. R. Hall, F. H.      #
# Allen and I. D. Brown [Acta Cryst. (1991), A47, 655-685].                  #
#                                                                            #
# The current version of the core CIF dictionary is obtainable from          #
# ftp://ftp.iucr.org/pub/cif_core.dic. The current version number is 2.4.    #
#                                                                            #
# Software is freely available for graphical display of the structure(s) in  #
# this CIF.  For information consult the CIF home page http://www.iucr.org/  #
# cif/home.html                                                              #
#                                                                            #
# This file may be used for bona fide research purposes within the           #
# scientific community so long as proper attribution is given to the journal # 
# article from which it was obtained.                                        #
#                                                                            #
##############################################################################
                                             
data_I
_audit_creation_method     SHELXL-97
_chemical_name_systematic
;
<i>N</i>-{4-[4-(4-Fluorophenyl)-1-(2-methoxyethyl)-2-methylsulfanyl-
1<i>H</i>-imidazol-5-yl]-2-pyridyl}-2-methyl-3-phenylpropionamide
;
_chemical_name_common     ?
_chemical_formula_moiety     'C28 H29 F N4 O2 S'
_chemical_formula_sum     'C28 H29 F N4 O2 S'
_chemical_formula_iupac     'C28 H29 F N4 O2 S'
_chemical_formula_weight     504.61
_chemical_melting_point     ?
_symmetry_cell_setting     monoclinic
_symmetry_space_group_name_H-M     'C c'
_symmetry_space_group_name_Hall     'C -2yc'
loop_
    _symmetry_equiv_pos_as_xyz
    'x, y, z'
    'x, -y, z+1/2'
    'x+1/2, y+1/2, z'
    'x+1/2, -y+1/2, z+1/2'
_cell_length_a     10.6254(5)
_cell_length_b     28.5420(10)
_cell_length_c     9.8380(4)
_cell_angle_alpha     90.00
_cell_angle_beta     117.9530(10)
_cell_angle_gamma     90.00
_cell_volume     2635.5(2)
_cell_formula_units_Z     4
_cell_measurement_reflns_used     9849
_cell_measurement_theta_min     2.3
_cell_measurement_theta_max     27.8
_cell_measurement_temperature     173(2)
_exptl_crystal_description     plate
_exptl_crystal_colour     colourless
_exptl_crystal_size_max     0.50
_exptl_crystal_size_mid     0.50
_exptl_crystal_size_min     0.20
_exptl_crystal_density_diffrn     1.272
_exptl_crystal_density_meas     ?
_exptl_crystal_density_method     'not measured'
_exptl_crystal_F_000     1064
_exptl_absorpt_coefficient_mu     0.162
_exptl_absorpt_correction_type     'multi-scan'
_exptl_absorpt_process_details     '(SADABS; Bruker, 2006)'
_exptl_absorpt_correction_T_min     0.685
_exptl_absorpt_correction_T_max     0.746
_diffrn_ambient_temperature     173(2)
_diffrn_radiation_type     MoK\a
_diffrn_radiation_wavelength     0.71073
_diffrn_radiation_monochromator     graphite
_diffrn_measurement_device_type     'Bruker SMART CCD'
_diffrn_measurement_device     '\k-geometry diffractometer'
_diffrn_measurement_method     'CCD scan'
_diffrn_detector_area_resol_mean     ?
_diffrn_reflns_number     21744
_diffrn_reflns_av_R_equivalents     0.0199
_diffrn_reflns_av_sigmaI/netI     0.0177
_diffrn_reflns_theta_min     1.43
_diffrn_reflns_theta_max     27.83
_diffrn_reflns_theta_full     27.83
_diffrn_measured_fraction_theta_max     0.996
_diffrn_measured_fraction_theta_full     0.996
_diffrn_reflns_limit_h_min     -13
_diffrn_reflns_limit_h_max     13
_diffrn_reflns_limit_k_min     -36
_diffrn_reflns_limit_k_max     36
_diffrn_reflns_limit_l_min     -12
_diffrn_reflns_limit_l_max     12
_diffrn_standards_number     ?
_diffrn_standards_interval_count     ?
_diffrn_standards_interval_time     ?
_diffrn_standards_decay_%     ?
_refine_special_details
;
Refinement of <i>F</i>^2^ against ALL reflections. The weighted <i>R</i>-factor
<i>wR</i> and goodness of fit <i>S</i> are based on <i>F</i>^2^, conventional
<i>R</i>-factors <i>R</i> are based on <i>F</i>, with <i>F</i> set to zero for
negative <i>F</i>^2^. The threshold expression of <i>F</i>^2^ >
\s(<i>F</i>^2^) is used only for calculating <i>R</i>-factors(gt) <i>etc</i>.
and is not relevant to the choice of reflections for refinement.
<i>R</i>-factors based on <i>F</i>^2^ are statistically about twice as large
as those based on <i>F</i>, and <i>R</i>- factors based on ALL data will be
even larger.
;
_reflns_number_total     6183
_reflns_number_gt     6019
_reflns_threshold_expression     I>2sigma(I)
_refine_ls_structure_factor_coef     Fsqd
_refine_ls_matrix_type     full
_refine_ls_R_factor_all     0.0296
_refine_ls_R_factor_gt     0.0286
_refine_ls_wR_factor_ref     0.0781
_refine_ls_wR_factor_obs     0.0772
_refine_ls_goodness_of_fit_ref     1.029
_refine_ls_restrained_S_all     1.029
_refine_ls_number_reflns     6183
_refine_ls_number_parameters     328
_refine_ls_number_restraints     2
_refine_ls_hydrogen_treatment     constr
_refine_ls_weighting_scheme     calc
_refine_ls_weighting_details
         'calc w=1/[\s^2^(Fo^2^)+(0.0517P)^2^+0.6111P] where P=(Fo^2^+2Fc^2^)/3'
_atom_sites_solution_hydrogens     geom
_atom_sites_solution_primary     direct
_atom_sites_solution_secondary     difmap
_refine_ls_shift/su_max     0.003
_refine_ls_shift/su_mean     0.000
_refine_diff_density_max     0.273
_refine_diff_density_min     -0.168
_refine_ls_extinction_method     none
_refine_ls_extinction_coef     ?
_refine_ls_abs_structure_details     'Flack (1983), 3058 Friedel pairs'
_refine_ls_abs_structure_Flack     0.13(4)
loop_
    _atom_type_symbol
    _atom_type_description
    _atom_type_scat_dispersion_real
    _atom_type_scat_dispersion_imag
    _atom_type_scat_source
    'C' 'C' 0.0033 0.0016
                         'International Tables Vol C Tables 4.2.6.8 and 6.1.1.4'
    'H' 'H' 0.0000 0.0000
                         'International Tables Vol C Tables 4.2.6.8 and 6.1.1.4'
    'F' 'F' 0.0171 0.0103
                         'International Tables Vol C Tables 4.2.6.8 and 6.1.1.4'
    'N' 'N' 0.0061 0.0033
                         'International Tables Vol C Tables 4.2.6.8 and 6.1.1.4'
    'O' 'O' 0.0106 0.0060
                         'International Tables Vol C Tables 4.2.6.8 and 6.1.1.4'
    'S' 'S' 0.1246 0.1234
                         'International Tables Vol C Tables 4.2.6.8 and 6.1.1.4'
_computing_data_collection     'APEX2 (Bruker, 2006)'
_computing_cell_refinement     'SAINT (Bruker, 2006)'
_computing_data_reduction     'SAINT (Bruker, 2006)'
_computing_structure_solution     'SIR97 (Altomare <i>et al.</i>,  1999)'
_computing_structure_refinement     'SHELXL97 (Sheldrick, 2008)'
_computing_molecular_graphics     'PLATON (Spek, 2009)'
_computing_publication_material     'PLATON (Spek, 2009)'
loop_
    _atom_site_type_symbol
    _atom_site_label
    _atom_site_fract_x
    _atom_site_fract_y
    _atom_site_fract_z
    _atom_site_U_iso_or_equiv
    _atom_site_adp_type
    _atom_site_calc_flag
    _atom_site_refinement_flags
    _atom_site_occupancy
    _atom_site_disorder_assembly
    _atom_site_disorder_group
    C C1 0.24375(13) 0.39688(4) 0.21997(14) 0.0222(2) Uani d . 1 . .
    H H1 0.2260 0.4140 0.1298 0.027 Uiso calc R 1 . .
    C C2 0.28100(12) 0.34968(4) 0.23423(13) 0.0205(2) Uani d . 1 . .
    C C3 0.30589(15) 0.32580(5) 0.36839(15) 0.0281(3) Uani d . 1 . .
    H H3 0.3316 0.2936 0.3816 0.034 Uiso calc R 1 . .
    C C4 0.29180(17) 0.35060(5) 0.48168(16) 0.0331(3) Uani d . 1 . .
    H H4 0.3079 0.3343 0.5726 0.040 Uiso calc R 1 . .
    N N5 0.25706(13) 0.39587(4) 0.47118(13) 0.0295(2) Uani d . 1 . .
    C C6 0.23312(13) 0.41848(4) 0.34154(14) 0.0225(2) Uani d . 1 . .
    N N7 0.19830(12) 0.46584(4) 0.34381(12) 0.0262(2) Uani d . 1 . .
    H H7 0.1880 0.4758 0.4166 0.031 Uiso d R 1 . .
    C C8 0.17895(15) 0.49964(4) 0.23856(15) 0.0268(3) Uani d . 1 . .
    O O9 0.18466(13) 0.49193(3) 0.11861(11) 0.0367(2) Uani d . 1 . .
    C C10 0.15915(17) 0.54895(5) 0.28535(17) 0.0317(3) Uani d . 1 . .
    H H10 0.1283 0.5465 0.3667 0.038 Uiso calc R 1 . .
    C C11 0.30411(19) 0.57371(6) 0.35365(19) 0.0403(3) Uani d . 1 . .
    H H11A 0.2944 0.6056 0.3846 0.060 Uiso calc R 1 . .
    H H11B 0.3375 0.5751 0.2763 0.060 Uiso calc R 1 . .
    H H11C 0.3730 0.5563 0.4437 0.060 Uiso calc R 1 . .
    C C12 0.04625(17) 0.57601(5) 0.14924(18) 0.0349(3) Uani d . 1 . .
    H H12A 0.0524 0.6095 0.1780 0.042 Uiso calc R 1 . .
    H H12B 0.0682 0.5737 0.0621 0.042 Uiso calc R 1 . .
    C C13 -0.10448(17) 0.55944(5) 0.09573(18) 0.0344(3) Uani d . 1 . .
    C C14 -0.1682(2) 0.52638(6) -0.0202(2) 0.0451(4) Uani d . 1 . .
    H H14 -0.1143 0.5122 -0.0635 0.054 Uiso calc R 1 . .
    C C15 -0.3093(2) 0.51393(7) -0.0734(3) 0.0575(5) Uani d . 1 . .
    H H15 -0.3517 0.4915 -0.1537 0.069 Uiso calc R 1 . .
    C C16 -0.3892(2) 0.53379(7) -0.0109(3) 0.0623(6) Uani d . 1 . .
    H H16 -0.4863 0.5253 -0.0484 0.075 Uiso calc R 1 . .
    C C17 -0.3265(2) 0.56607(7) 0.1068(3) 0.0559(5) Uani d . 1 . .
    H H17 -0.3806 0.5798 0.1506 0.067 Uiso calc R 1 . .
    C C18 -0.1852(2) 0.57843(6) 0.1611(2) 0.0424(4) Uani d . 1 . .
    H H18 -0.1424 0.6001 0.2437 0.051 Uiso calc R 1 . .
    C C19 0.29361(12) 0.32572(4) 0.10753(13) 0.0203(2) Uani d . 1 . .
    N N20 0.42522(11) 0.31378(4) 0.11967(11) 0.0215(2) Uani d . 1 . .
    C C21 0.39870(12) 0.29288(4) -0.01583(13) 0.0215(2) Uani d . 1 . .
    N N22 0.26214(11) 0.29049(4) -0.11212(12) 0.0224(2) Uani d . 1 . .
    C C23 0.19440(13) 0.31074(4) -0.03559(13) 0.0203(2) Uani d . 1 . .
    C C24 0.56487(13) 0.32057(5) 0.25437(14) 0.0254(2) Uani d . 1 . .
    H H24A 0.6281 0.2944 0.2598 0.031 Uiso calc R 1 . .
    H H24B 0.5531 0.3194 0.3484 0.031 Uiso calc R 1 . .
    C C25 0.63583(15) 0.36626(5) 0.25252(17) 0.0320(3) Uani d . 1 . .
    H H25A 0.5692 0.3926 0.2341 0.038 Uiso calc R 1 . .
    H H25B 0.7210 0.3713 0.3532 0.038 Uiso calc R 1 . .
    O O26 0.67588(14) 0.36466(4) 0.13492(14) 0.0423(3) Uani d . 1 . .
    C C27 0.7462(4) 0.40628(8) 0.1299(4) 0.0772(8) Uani d . 1 . .
    H H27A 0.8367 0.4091 0.2247 0.116 Uiso calc R 1 . .
    H H27B 0.6859 0.4334 0.1204 0.116 Uiso calc R 1 . .
    H H27C 0.7645 0.4052 0.0412 0.116 Uiso calc R 1 . .
    S S28 0.53568(3) 0.271151(12) -0.04958(4) 0.03048(8) Uani d . 1 . .
    C C29 0.43761(19) 0.22789(7) -0.1920(2) 0.0564(6) Uani d . 1 . .
    H H29A 0.3579 0.2429 -0.2797 0.085 Uiso calc R 1 . .
    H H29B 0.4008 0.2042 -0.1475 0.085 Uiso calc R 1 . .
    H H29C 0.5004 0.2128 -0.2267 0.085 Uiso calc R 1 . .
    C C30 0.03784(13) 0.31078(4) -0.11083(14) 0.0210(2) Uani d . 1 . .
    C C31 -0.03604(13) 0.29825(4) -0.26672(14) 0.0244(2) Uani d . 1 . .
    H H31 0.0158 0.2916 -0.3212 0.029 Uiso calc R 1 . .
    C C32 -0.18352(14) 0.29538(5) -0.34257(15) 0.0287(3) Uani d . 1 . .
    H H32 -0.2330 0.2862 -0.4476 0.034 Uiso calc R 1 . .
    C C34 -0.25631(14) 0.30601(5) -0.26286(16) 0.0299(3) Uani d . 1 . .
    C C35 -0.18915(14) 0.31932(5) -0.11006(16) 0.0299(3) Uani d . 1 . .
    H H35 -0.2426 0.3268 -0.0580 0.036 Uiso calc R 1 . .
    C C36 -0.04094(14) 0.32145(5) -0.03438(15) 0.0261(3) Uani d . 1 . .
    H H36 0.0073 0.3303 0.0710 0.031 Uiso calc R 1 . .
    F F37 -0.40101(9) 0.30368(4) -0.33851(11) 0.0470(2) Uani d . 1 . .
loop_
    _atom_site_aniso_label
    _atom_site_aniso_U_11
    _atom_site_aniso_U_22
    _atom_site_aniso_U_33
    _atom_site_aniso_U_12
    _atom_site_aniso_U_13
    _atom_site_aniso_U_23
    C1 0.0269(6) 0.0217(5) 0.0189(5) 0.0019(4) 0.0115(4) 0.0007(4)
    C2 0.0211(5) 0.0213(5) 0.0175(5) -0.0001(4) 0.0075(4) -0.0016(4)
    C3 0.0393(7) 0.0210(6) 0.0253(6) 0.0048(5) 0.0163(5) 0.0033(5)
    C4 0.0508(8) 0.0283(7) 0.0243(6) 0.0066(6) 0.0210(6) 0.0072(5)
    N5 0.0423(6) 0.0281(6) 0.0232(5) 0.0056(5) 0.0197(5) 0.0013(4)
    C6 0.0258(5) 0.0211(6) 0.0224(5) 0.0016(4) 0.0129(4) -0.0002(4)
    N7 0.0392(6) 0.0230(5) 0.0226(5) 0.0063(4) 0.0196(5) -0.0012(4)
    C8 0.0366(7) 0.0211(6) 0.0263(6) 0.0057(5) 0.0177(5) 0.0006(5)
    O9 0.0664(7) 0.0250(5) 0.0277(5) 0.0096(4) 0.0296(5) 0.0035(4)
    C10 0.0481(8) 0.0214(6) 0.0323(7) 0.0063(5) 0.0244(6) -0.0012(5)
    C11 0.0530(9) 0.0291(7) 0.0381(8) 0.0007(6) 0.0207(7) -0.0063(6)
    C12 0.0496(8) 0.0253(6) 0.0385(7) 0.0095(6) 0.0278(7) 0.0060(6)
    C13 0.0475(8) 0.0233(6) 0.0365(7) 0.0095(6) 0.0230(6) 0.0070(5)
    C14 0.0605(10) 0.0306(7) 0.0449(9) 0.0085(7) 0.0254(8) 0.0024(6)
    C15 0.0654(12) 0.0364(9) 0.0530(10) -0.0024(8) 0.0130(9) 0.0001(8)
    C16 0.0491(11) 0.0429(10) 0.0877(16) 0.0014(8) 0.0262(11) 0.0206(10)
    C17 0.0613(11) 0.0424(10) 0.0804(14) 0.0098(8) 0.0469(11) 0.0124(9)
    C18 0.0545(10) 0.0321(8) 0.0483(9) 0.0076(7) 0.0304(8) 0.0035(6)
    C19 0.0226(5) 0.0178(5) 0.0206(5) 0.0018(4) 0.0101(4) 0.0013(4)
    N20 0.0221(5) 0.0215(5) 0.0203(5) 0.0007(4) 0.0093(4) -0.0010(4)
    C21 0.0233(6) 0.0210(5) 0.0219(5) -0.0022(4) 0.0121(5) -0.0024(4)
    N22 0.0244(5) 0.0223(5) 0.0217(5) 0.0000(4) 0.0118(4) -0.0013(4)
    C23 0.0256(6) 0.0163(5) 0.0194(5) 0.0005(4) 0.0109(5) 0.0002(4)
    C24 0.0222(5) 0.0295(6) 0.0202(5) 0.0001(4) 0.0062(4) -0.0018(4)
    C25 0.0317(7) 0.0298(7) 0.0331(7) -0.0058(5) 0.0140(6) -0.0099(5)
    O26 0.0589(7) 0.0308(5) 0.0498(6) -0.0129(5) 0.0359(6) -0.0098(5)
    C27 0.129(2) 0.0429(10) 0.1070(19) -0.0351(13) 0.0947(19) -0.0215(12)
    S28 0.02474(14) 0.04109(18) 0.03028(15) -0.00436(13) 0.01678(12)
                                                                    -0.00972(14)
    C29 0.0352(8) 0.0700(12) 0.0673(12) -0.0093(8) 0.0267(8) -0.0471(10)
    C30 0.0235(5) 0.0166(5) 0.0212(5) 0.0001(4) 0.0090(4) 0.0017(4)
    C31 0.0261(6) 0.0222(6) 0.0231(6) 0.0036(4) 0.0100(5) -0.0009(4)
    C32 0.0273(6) 0.0277(6) 0.0230(6) 0.0003(5) 0.0051(5) -0.0017(5)
    C34 0.0220(6) 0.0307(6) 0.0306(7) -0.0028(5) 0.0069(5) 0.0023(5)
    C35 0.0270(6) 0.0364(7) 0.0299(7) -0.0043(5) 0.0165(5) -0.0004(5)
    C36 0.0265(6) 0.0304(7) 0.0208(5) -0.0042(5) 0.0106(5) -0.0006(4)
    F37 0.0225(4) 0.0728(7) 0.0388(5) -0.0065(4) 0.0086(4) -0.0028(5)
_geom_special_details
;
All e.s.d.'s (except the e.s.d. in the dihedral angle between two l.s. planes)
are estimated using the full covariance matrix. The cell e.s.d.'s are taken
into account individually in the estimation of e.s.d.'s in distances, angles
and torsion angles; correlations between e.s.d.'s in cell parameters are only
used when they are defined by crystal symmetry. An approximate (isotropic)
treatment of cell e.s.d.'s is used for estimating e.s.d.'s involving l.s.
planes.
;
loop_
    _geom_bond_atom_site_label_1
    _geom_bond_atom_site_label_2
    _geom_bond_site_symmetry_2
    _geom_bond_distance
    _geom_bond_publ_flag
    C1 C2 . 1.3926(16) ?
    C1 C6 . 1.3963(17) ?
    C1 H1 . 0.9500 ?
    C2 C3 . 1.3962(17) ?
    C2 C19 . 1.4818(16) ?
    C3 C4 . 1.3865(19) ?
    C3 H3 . 0.9500 ?
    C4 N5 . 1.3344(18) ?
    C4 H4 . 0.9500 ?
    N5 C6 . 1.3429(16) ?
    C6 N7 . 1.4047(16) ?
    N7 C8 . 1.3584(17) ?
    N7 H7 . 0.8242 ?
    C8 O9 . 1.2295(16) ?
    C8 C10 . 1.5257(17) ?
    C10 C12 . 1.524(2) ?
    C10 C11 . 1.534(2) ?
    C10 H10 . 1.0000 ?
    C11 H11A . 0.9800 ?
    C11 H11B . 0.9800 ?
    C11 H11C . 0.9800 ?
    C12 C13 . 1.508(2) ?
    C12 H12A . 0.9900 ?
    C12 H12B . 0.9900 ?
    C13 C14 . 1.388(2) ?
    C13 C18 . 1.400(2) ?
    C14 C15 . 1.383(3) ?
    C14 H14 . 0.9500 ?
    C15 C16 . 1.382(3) ?
    C15 H15 . 0.9500 ?
    C16 C17 . 1.382(3) ?
    C16 H16 . 0.9500 ?
    C17 C18 . 1.383(3) ?
    C17 H17 . 0.9500 ?
    C18 H18 . 0.9500 ?
    C19 C23 . 1.3730(16) ?
    C19 N20 . 1.3891(15) ?
    N20 C21 . 1.3638(15) ?
    N20 C24 . 1.4670(15) ?
    C21 N22 . 1.3111(16) ?
    C21 S28 . 1.7511(12) ?
    N22 C23 . 1.3882(15) ?
    C23 C30 . 1.4700(16) ?
    C24 C25 . 1.5106(19) ?
    C24 H24A . 0.9900 ?
    C24 H24B . 0.9900 ?
    C25 O26 . 1.4083(18) ?
    C25 H25A . 0.9900 ?
    C25 H25B . 0.9900 ?
    O26 C27 . 1.416(2) ?
    C27 H27A . 0.9800 ?
    C27 H27B . 0.9800 ?
    C27 H27C . 0.9800 ?
    S28 C29 . 1.7902(16) ?
    C29 H29A . 0.9800 ?
    C29 H29B . 0.9800 ?
    C29 H29C . 0.9800 ?
    C30 C36 . 1.3962(18) ?
    C30 C31 . 1.4026(16) ?
    C31 C32 . 1.3867(18) ?
    C31 H31 . 0.9500 ?
    C32 C34 . 1.369(2) ?
    C32 H32 . 0.9500 ?
    C34 F37 . 1.3599(15) ?
    C34 C35 . 1.381(2) ?
    C35 C36 . 1.3924(18) ?
    C35 H35 . 0.9500 ?
    C36 H36 . 0.9500 ?
loop_
    _geom_angle_atom_site_label_1
    _geom_angle_atom_site_label_2
    _geom_angle_atom_site_label_3
    _geom_angle_site_symmetry_1
    _geom_angle_site_symmetry_3
    _geom_angle
    _geom_angle_publ_flag
    C2 C1 C6 . . 118.29(11) ?
    C2 C1 H1 . . 120.9 ?
    C6 C1 H1 . . 120.9 ?
    C1 C2 C3 . . 119.11(11) ?
    C1 C2 C19 . . 119.69(10) ?
    C3 C2 C19 . . 121.20(11) ?
    C4 C3 C2 . . 117.82(11) ?
    C4 C3 H3 . . 121.1 ?
    C2 C3 H3 . . 121.1 ?
    N5 C4 C3 . . 124.21(12) ?
    N5 C4 H4 . . 117.9 ?
    C3 C4 H4 . . 117.9 ?
    C4 N5 C6 . . 117.46(11) ?
    N5 C6 C1 . . 123.09(11) ?
    N5 C6 N7 . . 112.43(11) ?
    C1 C6 N7 . . 124.48(11) ?
    C8 N7 C6 . . 128.19(11) ?
    C8 N7 H7 . . 112.5 ?
    C6 N7 H7 . . 119.3 ?
    O9 C8 N7 . . 123.12(11) ?
    O9 C8 C10 . . 122.05(12) ?
    N7 C8 C10 . . 114.71(11) ?
    C12 C10 C8 . . 111.44(12) ?
    C12 C10 C11 . . 111.51(12) ?
    C8 C10 C11 . . 107.76(12) ?
    C12 C10 H10 . . 108.7 ?
    C8 C10 H10 . . 108.7 ?
    C11 C10 H10 . . 108.7 ?
    C10 C11 H11A . . 109.5 ?
    C10 C11 H11B . . 109.5 ?
    H11A C11 H11B . . 109.5 ?
    C10 C11 H11C . . 109.5 ?
    H11A C11 H11C . . 109.5 ?
    H11B C11 H11C . . 109.5 ?
    C13 C12 C10 . . 114.68(12) ?
    C13 C12 H12A . . 108.6 ?
    C10 C12 H12A . . 108.6 ?
    C13 C12 H12B . . 108.6 ?
    C10 C12 H12B . . 108.6 ?
    H12A C12 H12B . . 107.6 ?
    C14 C13 C18 . . 118.23(17) ?
    C14 C13 C12 . . 121.94(14) ?
    C18 C13 C12 . . 119.81(14) ?
    C15 C14 C13 . . 120.69(18) ?
    C15 C14 H14 . . 119.7 ?
    C13 C14 H14 . . 119.7 ?
    C16 C15 C14 . . 120.62(19) ?
    C16 C15 H15 . . 119.7 ?
    C14 C15 H15 . . 119.7 ?
    C17 C16 C15 . . 119.40(19) ?
    C17 C16 H16 . . 120.3 ?
    C15 C16 H16 . . 120.3 ?
    C16 C17 C18 . . 120.22(19) ?
    C16 C17 H17 . . 119.9 ?
    C18 C17 H17 . . 119.9 ?
    C17 C18 C13 . . 120.78(17) ?
    C17 C18 H18 . . 119.6 ?
    C13 C18 H18 . . 119.6 ?
    C23 C19 N20 . . 105.65(10) ?
    C23 C19 C2 . . 132.66(11) ?
    N20 C19 C2 . . 121.69(10) ?
    C21 N20 C19 . . 106.55(10) ?
    C21 N20 C24 . . 126.79(10) ?
    C19 N20 C24 . . 126.61(10) ?
    N22 C21 N20 . . 112.37(10) ?
    N22 C21 S28 . . 125.54(9) ?
    N20 C21 S28 . . 122.07(9) ?
    C21 N22 C23 . . 105.42(10) ?
    C19 C23 N22 . . 109.99(10) ?
    C19 C23 C30 . . 131.29(11) ?
    N22 C23 C30 . . 118.63(10) ?
    N20 C24 C25 . . 113.73(11) ?
    N20 C24 H24A . . 108.8 ?
    C25 C24 H24A . . 108.8 ?
    N20 C24 H24B . . 108.8 ?
    C25 C24 H24B . . 108.8 ?
    H24A C24 H24B . . 107.7 ?
    O26 C25 C24 . . 109.06(11) ?
    O26 C25 H25A . . 109.9 ?
    C24 C25 H25A . . 109.9 ?
    O26 C25 H25B . . 109.9 ?
    C24 C25 H25B . . 109.9 ?
    H25A C25 H25B . . 108.3 ?
    C25 O26 C27 . . 111.64(14) ?
    O26 C27 H27A . . 109.5 ?
    O26 C27 H27B . . 109.5 ?
    H27A C27 H27B . . 109.5 ?
    O26 C27 H27C . . 109.5 ?
    H27A C27 H27C . . 109.5 ?
    H27B C27 H27C . . 109.5 ?
    C21 S28 C29 . . 99.33(7) ?
    S28 C29 H29A . . 109.5 ?
    S28 C29 H29B . . 109.5 ?
    H29A C29 H29B . . 109.5 ?
    S28 C29 H29C . . 109.5 ?
    H29A C29 H29C . . 109.5 ?
    H29B C29 H29C . . 109.5 ?
    C36 C30 C31 . . 118.36(11) ?
    C36 C30 C23 . . 123.48(11) ?
    C31 C30 C23 . . 118.14(11) ?
    C32 C31 C30 . . 121.03(12) ?
    C32 C31 H31 . . 119.5 ?
    C30 C31 H31 . . 119.5 ?
    C34 C32 C31 . . 118.56(12) ?
    C34 C32 H32 . . 120.7 ?
    C31 C32 H32 . . 120.7 ?
    F37 C34 C32 . . 118.24(12) ?
    F37 C34 C35 . . 118.93(13) ?
    C32 C34 C35 . . 122.82(12) ?
    C34 C35 C36 . . 118.15(12) ?
    C34 C35 H35 . . 120.9 ?
    C36 C35 H35 . . 120.9 ?
    C35 C36 C30 . . 121.06(12) ?
    C35 C36 H36 . . 119.5 ?
    C30 C36 H36 . . 119.5 ?
loop_
    _geom_torsion_atom_site_label_1
    _geom_torsion_atom_site_label_2
    _geom_torsion_atom_site_label_3
    _geom_torsion_atom_site_label_4
    _geom_torsion_site_symmetry_1
    _geom_torsion_site_symmetry_2
    _geom_torsion_site_symmetry_3
    _geom_torsion_site_symmetry_4
    _geom_torsion
    _geom_torsion_publ_flag
    C6 C1 C2 C3 . . . . 0.14(18) ?
    C6 C1 C2 C19 . . . . -179.83(11) ?
    C1 C2 C3 C4 . . . . 0.12(19) ?
    C19 C2 C3 C4 . . . . -179.91(12) ?
    C2 C3 C4 N5 . . . . -0.5(2) ?
    C3 C4 N5 C6 . . . . 0.6(2) ?
    C4 N5 C6 C1 . . . . -0.4(2) ?
    C4 N5 C6 N7 . . . . -179.66(13) ?
    C2 C1 C6 N5 . . . . -0.02(19) ?
    C2 C1 C6 N7 . . . . 179.20(11) ?
    N5 C6 N7 C8 . . . . 174.22(13) ?
    C1 C6 N7 C8 . . . . -5.1(2) ?
    C6 N7 C8 O9 . . . . 3.0(2) ?
    C6 N7 C8 C10 . . . . -173.10(13) ?
    O9 C8 C10 C12 . . . . 43.35(19) ?
    N7 C8 C10 C12 . . . . -140.48(13) ?
    O9 C8 C10 C11 . . . . -79.29(17) ?
    N7 C8 C10 C11 . . . . 96.87(14) ?
    C8 C10 C12 C13 . . . . 71.17(16) ?
    C11 C10 C12 C13 . . . . -168.37(12) ?
    C10 C12 C13 C14 . . . . -92.71(17) ?
    C10 C12 C13 C18 . . . . 88.86(17) ?
    C18 C13 C14 C15 . . . . 2.4(2) ?
    C12 C13 C14 C15 . . . . -176.06(16) ?
    C13 C14 C15 C16 . . . . -0.8(3) ?
    C14 C15 C16 C17 . . . . -0.6(3) ?
    C15 C16 C17 C18 . . . . 0.2(3) ?
    C16 C17 C18 C13 . . . . 1.5(3) ?
    C14 C13 C18 C17 . . . . -2.8(2) ?
    C12 C13 C18 C17 . . . . 175.69(15) ?
    C1 C2 C19 C23 . . . . -73.36(17) ?
    C3 C2 C19 C23 . . . . 106.68(16) ?
    C1 C2 C19 N20 . . . . 106.75(13) ?
    C3 C2 C19 N20 . . . . -73.21(16) ?
    C23 C19 N20 C21 . . . . 0.57(12) ?
    C2 C19 N20 C21 . . . . -179.52(10) ?
    C23 C19 N20 C24 . . . . -177.12(11) ?
    C2 C19 N20 C24 . . . . 2.80(18) ?
    C19 N20 C21 N22 . . . . -0.15(14) ?
    C24 N20 C21 N22 . . . . 177.53(11) ?
    C19 N20 C21 S28 . . . . -178.85(9) ?
    C24 N20 C21 S28 . . . . -1.17(18) ?
    N20 C21 N22 C23 . . . . -0.33(14) ?
    S28 C21 N22 C23 . . . . 178.31(9) ?
    N20 C19 C23 N22 . . . . -0.79(13) ?
    C2 C19 C23 N22 . . . . 179.31(12) ?
    N20 C19 C23 C30 . . . . 175.68(12) ?
    C2 C19 C23 C30 . . . . -4.2(2) ?
    C21 N22 C23 C19 . . . . 0.70(13) ?
    C21 N22 C23 C30 . . . . -176.27(10) ?
    C21 N20 C24 C25 . . . . 90.03(15) ?
    C19 N20 C24 C25 . . . . -92.74(15) ?
    N20 C24 C25 O26 . . . . -68.96(15) ?
    C24 C25 O26 C27 . . . . -178.65(19) ?
    N22 C21 S28 C29 . . . . -23.44(14) ?
    N20 C21 S28 C29 . . . . 155.08(13) ?
    C19 C23 C30 C36 . . . . -9.4(2) ?
    N22 C23 C30 C36 . . . . 166.83(11) ?
    C19 C23 C30 C31 . . . . 172.30(12) ?
    N22 C23 C30 C31 . . . . -11.49(16) ?
    C36 C30 C31 C32 . . . . -1.56(19) ?
    C23 C30 C31 C32 . . . . 176.85(11) ?
    C30 C31 C32 C34 . . . . 1.4(2) ?
    C31 C32 C34 F37 . . . . 179.18(13) ?
    C31 C32 C34 C35 . . . . -0.2(2) ?
    F37 C34 C35 C36 . . . . 179.91(13) ?
    C32 C34 C35 C36 . . . . -0.7(2) ?
    C34 C35 C36 C30 . . . . 0.5(2) ?
    C31 C30 C36 C35 . . . . 0.62(19) ?
    C23 C30 C36 C35 . . . . -177.70(12) ?
loop_
    _geom_hbond_atom_site_label_D
    _geom_hbond_atom_site_label_H
    _geom_hbond_atom_site_label_A
    _geom_hbond_site_symmetry_A
    _geom_hbond_distance_DH
    _geom_hbond_distance_HA
    _geom_hbond_distance_DA
    _geom_hbond_angle_DHA
    N7 H7 O9 2_565 0.82 2.21 3.0250(10)
                                      173
data_global
_journal_date_recd_electronic     2009-11-10
_journal_date_accepted     2009-11-16
_journal_name_full     'Acta Crystallographica, Section E'
_journal_year     2009
_journal_volume     65
_journal_issue     12
_journal_page_first     o3128
_journal_page_last     o3128
_journal_paper_category     QO
_journal_coeditor_code     IM2161
_publ_contact_author_name     'Stefan Laufer'
_publ_contact_author_address
;
Institute of Pharmacy
Department of Pharmaceutical and Medicinal Chemistry
Eberhard-Karls-University T\"ubingen
Auf der Morgenstelle 8
72076 T\"ubingen
Germany
;
_publ_contact_author_email     'stefan.laufer@uni-tuebingen.de'
_publ_contact_author_fax     '00497071295037'
_publ_contact_author_phone     '004970712972459'
_publ_section_title
;\
<i>N</i>-{4-[4-(4-Fluorophenyl)-1-(2-methoxyethyl)-2-methylsulfanyl-1<i>H</i>-\
imidazol-5-yl]-2-pyridyl}-2-methyl-3-phenylpropionamide
;
loop_
    _publ_author_name
    _publ_author_address
    'Ziegler, Katharina'
;
Institute of Pharmacy
Department of Pharmaceutical and Medicinal Chemistry
Eberhard-Karls-University T\"ubingen
Auf der Morgenstelle 8
72076 T\"ubingen
Germany
;
    'Schollmeyer, Dieter'
;
Department of Organic Chemistry
Johannes Gutenberg-University Mainz
Duesbergweg 10-14
D-55099 Mainz
Germany
;
    'Laufer, Stefan'
;
Institute of Pharmacy
Department of Pharmaceutical and Medicinal Chemistry
Eberhard-Karls-University T\"ubingen
Auf der Morgenstelle 8
72076 T\"ubingen
Germany
;
