# Supplementary material for: N-{4-[4-(4-Fluoro­phen­yl)-1-(2-methoxy­ethyl)-2-methyl­sulfanyl-1H-imidazol-5-yl]-2-pyrid­yl}-2-methyl-3-phenyl­propionamide
Source: Acta Crystallogr Sect E Struct Rep Online. 2009 Nov 21;65(Pt 12):o3128. doi: 10.1107/S1600536809048661 (PMC2972069; doi:10.1107/S1600536809048661)
Supplement: Supplementary file 2 [file e-65-o3128-Isup2.hkl]

# 
# h,k,l, Fc-squared, Fo-squared, sigma(Fo-squared) and status flag 
# 
data_I
_shelx_title ' sf014 in Cc' 
_shelx_refln_list_code          4 
_shelx_F_calc_maximum      212.86 
_exptl_crystal_F_000      1064.00 
_reflns_d_resolution_high  0.7612 
 
loop_ 
 _symmetry_equiv_pos_as_xyz 
 'x, y, z' 
 'x, -y, z+1/2' 
 'x+1/2, y+1/2, z' 
 'x+1/2, -y+1/2, z+1/2' 
 
_cell_length_a    10.6254 
_cell_length_b    28.5422 
_cell_length_c     9.8380 
_cell_angle_alpha  90.000 
_cell_angle_beta  117.953 
_cell_angle_gamma  90.000 
 
_shelx_F_squared_multiplier     1.000 
 
loop_ 
 _refln_index_h 
 _refln_index_k 
 _refln_index_l 
 _refln_F_squared_calc 
 _refln_F_squared_meas 
 _refln_F_squared_sigma 
 _refln_observed_status 
   2   0 -12       82.85       95.16      9.04 o 
   4   0 -12      469.37      470.87     19.28 o 
   6   0 -12      274.88      290.30     15.02 o 
   8   0 -12      246.67      261.03     14.65 o 
  10   0 -12      636.50      680.09     25.33 o 
   3   1 -12        4.52        6.40      5.59 o 
   5   1 -12       92.24      101.54      6.63 o 
   7   1 -12       38.34       47.51      5.33 o 
   9   1 -12      181.92      185.63      9.12 o 
   2   2 -12       48.68       39.38      5.04 o 
   4   2 -12        7.00        7.67      3.88 o 
   6   2 -12      193.54      221.02      9.35 o 
   8   2 -12      295.42      315.88     11.37 o 
  10   2 -12      113.68      110.28      7.50 o 
   3   3 -12       58.51       54.61      5.28 o 
   5   3 -12        3.58        4.38      4.78 o 
   7   3 -12       74.85       84.00      6.23 o 
   9   3 -12      144.12      146.78     15.88 o 
   2   4 -12       11.92        8.97      4.18 o 
   4   4 -12      350.12      369.48     15.86 o 
   6   4 -12       33.75       30.32      4.84 o 
   8   4 -12      239.43      247.74     10.16 o 
  10   4 -12       53.09       61.51      8.66 o 
   3   5 -12       20.58       22.74      4.39 o 
   5   5 -12      152.04      151.53      8.11 o 
   7   5 -12       13.74       16.51      4.54 o 
   9   5 -12       26.71       32.73      5.18 o 
   2   6 -12      134.00      149.70      7.97 o 
   4   6 -12      116.98      135.11      7.66 o 
   6   6 -12      269.56      249.44     10.07 o 
   8   6 -12       42.62       48.34      8.57 o 
  10   6 -12      153.21      161.94      8.95 o 
   3   7 -12      147.37      166.90     11.85 o 
   5   7 -12      429.88      498.64     14.16 o 
   7   7 -12       41.12       53.87      5.75 o 
   9   7 -12       53.70       44.15      5.58 o 
   4   8 -12      148.82      143.63      7.85 o 
   6   8 -12      399.50      452.42     13.28 o 
   8   8 -12       92.58       99.27      6.88 o 
   3   9 -12      460.51      505.78     21.22 o 
   5   9 -12        6.31        4.83      4.97 o 
   7   9 -12      210.14      235.68     11.46 o 
   9   9 -12      243.94      278.62     10.91 o 
   4  10 -12       88.66       89.89      9.84 o 
   6  10 -12       30.04       21.23      4.68 o 
   8  10 -12       40.10       35.84      5.11 o 
   5  11 -12        3.11        0.38      5.96 o 
   7  11 -12      618.19      681.34     17.08 o 
   4  12 -12       14.12        7.51      6.65 o 
   6  12 -12      193.92      193.57     13.45 o 
   8  12 -12        4.10        2.24      6.84 o 
   5  13 -12      147.74      153.32     12.56 o 
   7  13 -12      160.12      173.32     13.72 o 
   1   1 -11       60.74       70.50      5.59 o 
   3   1 -11      344.07      345.44     11.09 o 
   5   1 -11      390.44      367.67     19.14 o 
   7   1 -11       52.73       48.48      5.09 o 
   9   1 -11      453.58      456.33     13.74 o 
  11   1 -11      306.26      298.02     23.25 o 
   0   2 -11       65.82       62.05      5.68 o 
   2   2 -11       54.50       63.00      5.32 o 
   4   2 -11      148.56      142.09      7.49 o 
   6   2 -11      161.49      140.51      9.08 o 
   8   2 -11       35.32       44.18      5.06 o 
  10   2 -11       32.51       35.60      4.38 o 
  12   2 -11      120.70      154.50      9.32 o 
   1   3 -11       42.88       34.44      4.69 o 
   3   3 -11      169.07      183.81      8.35 o 
   5   3 -11      225.35      251.93      9.32 o 
   7   3 -11      346.99      364.11     15.59 o 
   9   3 -11      181.18      202.84      9.16 o 
  11   3 -11      207.96      208.32      8.19 o 
   0   4 -11       10.63       12.51      4.05 o 
   2   4 -11       87.26       74.91      5.49 o 
   4   4 -11      309.38      289.93     10.10 o 
   6   4 -11      179.91      173.92      8.00 o 
   8   4 -11       16.67        9.71      4.01 o 
  10   4 -11      231.87      247.99     15.49 o 
   1   5 -11       65.79       77.15      5.74 o 
   3   5 -11      258.68      242.40      9.11 o 
   5   5 -11       99.11       95.37      6.09 o 
   7   5 -11      139.56      120.77      7.07 o 
   9   5 -11      178.46      187.37      8.91 o 
  11   5 -11      118.42      126.03      6.50 o 
   0   6 -11       22.96       31.77      4.70 o 
   2   6 -11      394.17      429.07     12.27 o 
   4   6 -11      259.32      311.02     10.56 o 
   6   6 -11      497.53      484.94     13.39 o 
   8   6 -11       44.25       62.83      6.37 o 
  10   6 -11      372.89      414.06     11.08 o 
   1   7 -11      242.39      245.50      9.16 o 
   3   7 -11      183.52      184.23      8.18 o 
   5   7 -11       22.40       22.54      4.29 o 
   7   7 -11      426.41      443.95     12.85 o 
   9   7 -11       77.90      105.47      7.24 o 
  11   7 -11       45.69       39.64      4.78 o 
   0   8 -11       69.22       57.59      8.56 o 
   2   8 -11       86.01       95.31      6.02 o 
   4   8 -11      269.21      264.89     16.19 o 
   6   8 -11      291.42      274.65      9.93 o 
   8   8 -11        1.82        0.34      4.19 o 
  10   8 -11      196.08      202.34      8.02 o 
   1   9 -11       84.75       71.54      9.00 o 
   3   9 -11      110.85      136.82      7.19 o 
   5   9 -11       79.82      100.26      6.43 o 
   7   9 -11      414.24      412.71     12.34 o 
   9   9 -11      154.95      152.19     21.26 o 
  11   9 -11       30.32       41.30      4.67 o 
   2  10 -11      236.40      224.17     13.92 o 
   4  10 -11      555.69      613.25     15.20 o 
   6  10 -11      248.87      252.52     10.50 o 
   8  10 -11      172.79      167.75      8.30 o 
  10  10 -11       94.29       94.86      8.62 o 
   1  11 -11       98.53      102.77      9.95 o 
   3  11 -11       60.88       72.56      8.58 o 
   5  11 -11      200.18      214.03      8.75 o 
   7  11 -11       44.21       43.82      6.90 o 
   9  11 -11      135.12      138.70      8.26 o 
   2  12 -11       91.33       84.26      9.50 o 
   4  12 -11      480.33      502.22     20.60 o 
   6  12 -11      217.85      221.18      9.04 o 
   8  12 -11       91.55       94.69     10.07 o 
  10  12 -11       56.38       48.69      5.71 o 
   1  13 -11      149.07      175.55     12.77 o 
   3  13 -11      123.09      110.41     10.48 o 
   5  13 -11       57.29       53.01      8.01 o 
   7  13 -11       89.17       87.88      8.41 o 
   9  13 -11      204.56      191.17      8.90 o 
   2  14 -11       31.53       33.21      7.46 o 
   4  14 -11      200.71      234.59     14.11 o 
   6  14 -11      235.67      242.11     14.93 o 
   8  14 -11      184.21      210.40     14.35 o 
  10  14 -11      153.51      164.63      8.71 o 
   3  15 -11      292.86      286.39     16.05 o 
   5  15 -11       25.78       25.62      7.49 o 
   7  15 -11       50.20       59.02      8.51 o 
   9  15 -11       85.55      120.70     11.46 o 
   2  16 -11      391.12      466.46     20.42 o 
   4  16 -11      126.82      125.91     11.42 o 
   6  16 -11       93.94      100.50     10.39 o 
   8  16 -11      466.23      495.66     21.29 o 
   3  17 -11       58.32       57.46      8.40 o 
   5  17 -11      266.69      289.45     16.02 o 
   7  17 -11      233.53      243.01     14.95 o 
   4  18 -11      246.22      287.89     16.08 o 
   6  18 -11       58.68       79.83     10.10 o 
   8  18 -11      238.84      264.09     15.74 o 
   5  19 -11      131.90      120.54     11.22 o 
   7  19 -11      377.90      422.17     20.17 o 
  -2   0 -10      389.25      402.99     17.31 o 
   0   0 -10      845.03      812.75     25.60 o 
   2   0 -10      390.41      377.51     15.33 o 
   4   0 -10     3056.79     2870.73     69.59 o 
   6   0 -10      307.36      330.17     14.78 o 
   8   0 -10      102.55      113.90      9.48 o 
  10   0 -10       67.31       80.99      6.12 o 
  12   0 -10      755.48      772.54     20.47 o 
  -1   1 -10       24.87       36.63      4.69 o 
   1   1 -10       64.69       70.98      5.15 o 
   3   1 -10       88.37       83.76      8.06 o 
   5   1 -10      143.71      163.86      7.31 o 
   7   1 -10      223.52      168.87      7.88 o 
   9   1 -10       88.64       78.09      5.22 o 
  11   1 -10       18.85       16.12      4.36 o 
  -2   2 -10       26.41       24.70      4.63 o 
   0   2 -10      293.54      272.08      9.55 o 
   2   2 -10     1284.65     1303.05     27.07 o 
   4   2 -10       72.51       66.76      5.00 o 
   6   2 -10      469.07      426.54     11.75 o 
   8   2 -10      212.93      213.39      8.79 o 
  10   2 -10      345.16      364.63      8.44 o 
  12   2 -10       53.18       45.67      5.08 o 
  -1   3 -10      360.89      386.67     11.79 o 
   1   3 -10      511.81      466.69     12.46 o 
   3   3 -10      319.73      316.82     10.13 o 
   5   3 -10     1039.23     1002.76     20.85 o 
   7   3 -10      153.02      163.74      7.56 o 
   9   3 -10       28.21       32.47      4.94 o 
  11   3 -10      156.60      148.73      7.01 o 
  -2   4 -10       90.91      106.61      6.60 o 
   0   4 -10       17.06       23.68      6.96 o 
   2   4 -10       49.12       47.36      4.60 o 
   4   4 -10      467.07      460.37     12.32 o 
   6   4 -10      735.11      743.64     22.36 o 
   8   4 -10       66.19       66.53      5.52 o 
  10   4 -10      230.10      201.96      7.54 o 
  12   4 -10      234.11      239.06      9.20 o 
  -1   5 -10      160.91      176.25     14.05 o 
   1   5 -10      197.97      193.53     17.17 o 
   3   5 -10      887.79      893.12     19.15 o 
   5   5 -10     1500.47     1497.79     43.93 o 
   7   5 -10       74.11       53.88      4.83 o 
   9   5 -10      852.68      803.61     23.24 o 
  11   5 -10      271.26      318.88      9.86 o 
  -2   6 -10       32.63       34.89      4.86 o 
   0   6 -10       39.21       46.84      4.65 o 
   2   6 -10       54.95       46.88      4.43 o 
   4   6 -10      876.71      877.43     18.81 o 
   6   6 -10       81.32       94.17      5.72 o 
   8   6 -10      529.01      499.34     21.66 o 
  10   6 -10      538.37      518.34     12.71 o 
  12   6 -10       64.66       89.38      6.15 o 
  -1   7 -10      148.22      158.26      7.65 o 
   1   7 -10       13.38       10.25      3.62 o 
   3   7 -10      239.32      232.47     14.70 o 
   5   7 -10      658.73      641.68     15.18 o 
   7   7 -10      118.78      134.62      7.04 o 
   9   7 -10      103.30      105.52      5.63 o 
  11   7 -10      202.67      182.90      7.67 o 
  -2   8 -10      141.89      169.40     12.23 o 
   0   8 -10      274.58      251.15      9.00 o 
   2   8 -10      123.32      118.57      6.35 o 
   4   8 -10       75.17       69.41      4.93 o 
   6   8 -10      607.89      573.54     14.20 o 
   8   8 -10      200.30      210.80      8.71 o 
  10   8 -10      245.25      243.83      8.34 o 
  12   8 -10       24.56       34.52      5.83 o 
  -1   9 -10      286.21      311.86     16.09 o 
   1   9 -10       63.40       57.53      4.73 o 
   3   9 -10      125.31      118.00      6.20 o 
   5   9 -10      108.76      116.90      9.94 o 
   7   9 -10      337.39      342.43     10.63 o 
   9   9 -10      328.16      319.19      9.25 o 
  11   9 -10      421.04      451.98     14.61 o 
   0  10 -10       29.13       29.01      6.65 o 
   2  10 -10       43.55       43.64      4.36 o 
   4  10 -10       96.47       81.37      5.26 o 
   6  10 -10        4.99       10.83      3.95 o 
   8  10 -10      232.48      213.65      8.73 o 
  10  10 -10      189.14      156.57      7.93 o 
  12  10 -10      117.55      144.81      8.91 o 
  -1  11 -10      317.51      370.47     17.78 o 
   1  11 -10       33.55       46.31      7.19 o 
   3  11 -10      166.29      158.29      7.11 o 
   5  11 -10       90.34       99.00      8.07 o 
   7  11 -10      657.76      674.17     15.96 o 
   9  11 -10      199.15      194.46      7.48 o 
  11  11 -10      129.87      151.36      7.33 o 
   0  12 -10       55.65       72.15      8.59 o 
   2  12 -10      202.80      175.56     11.53 o 
   4  12 -10      108.48      110.26      6.05 o 
   6  12 -10      327.37      301.50      9.90 o 
   8  12 -10      228.69      229.20     15.52 o 
  10  12 -10       30.12       29.99      5.93 o 
  -1  13 -10        0.04        0.47      5.45 o 
   1  13 -10      400.24      423.85     18.25 o 
   3  13 -10       53.57       63.02      8.37 o 
   5  13 -10      287.62      275.42      9.12 o 
   7  13 -10      312.61      310.33     13.83 o 
   9  13 -10      205.64      197.36      9.90 o 
  11  13 -10      157.17      187.66      9.73 o 
   0  14 -10      177.55      179.84     12.46 o 
   2  14 -10      106.39       94.67      9.10 o 
   4  14 -10      402.70      384.34     17.19 o 
   6  14 -10      136.51      125.29      6.59 o 
   8  14 -10       15.39       19.87      4.34 o 
  10  14 -10       94.25      120.89      9.29 o 
   1  15 -10      189.72      197.47     13.36 o 
   3  15 -10      220.19      213.13     13.10 o 
   5  15 -10      260.96      277.28     15.10 o 
   7  15 -10      240.41      234.96     22.51 o 
   9  15 -10      181.55      188.49     15.55 o 
  11  15 -10       33.08       36.41      5.69 o 
   0  16 -10        6.09        5.69      6.05 o 
   2  16 -10        4.26        7.35      5.66 o 
   4  16 -10      109.29      105.76     10.09 o 
   6  16 -10      102.92       95.59      9.38 o 
   8  16 -10      125.13      122.56     10.90 o 
  10  16 -10       55.13       52.87      5.69 o 
   1  17 -10      330.03      382.07     18.23 o 
   3  17 -10      179.28      190.52     13.11 o 
   5  17 -10      332.35      327.38     16.07 o 
   7  17 -10       94.83       95.16      9.57 o 
   9  17 -10      283.87      302.63     16.27 o 
   2  18 -10      146.22      135.01     11.05 o 
   4  18 -10       60.02       47.05      8.12 o 
   6  18 -10      217.04      235.78     13.96 o 
   8  18 -10        7.70       -1.36      6.15 o 
  10  18 -10      233.49      215.13     14.24 o 
   1  19 -10      190.27      185.21     13.61 o 
   3  19 -10      155.94      174.65     12.38 o 
   5  19 -10      230.16      197.55     12.90 o 
   7  19 -10       16.47       10.86      6.42 o 
   9  19 -10       31.59       28.26      7.39 o 
   2  20 -10      136.45      150.62     12.55 o 
   4  20 -10       52.78       45.46      8.18 o 
   6  20 -10      200.25      175.67     12.50 o 
   8  20 -10      382.51      415.15     18.97 o 
   3  21 -10      125.44      136.46     11.29 o 
   5  21 -10       40.20       29.52      7.31 o 
   7  21 -10       30.93       30.50      7.55 o 
   4  22 -10       45.59       48.37      8.31 o 
   6  22 -10      153.61      134.80     11.48 o 
   5  23 -10       18.07       31.47      7.95 o 
  -3   1  -9      193.53      200.87      8.70 o 
  -1   1  -9       14.01       14.44      3.72 o 
   1   1  -9     1003.83      939.32     19.53 o 
   3   1  -9        2.30        0.07      3.32 o 
   5   1  -9     6196.06     6022.55     96.08 o 
   7   1  -9      292.40      279.58      6.42 o 
   9   1  -9      681.18      659.08     11.69 o 
  11   1  -9       73.02       83.13      4.78 o 
  13   1  -9      284.69      290.86      8.89 o 
  -4   2  -9       11.99       16.14      6.81 o 
  -2   2  -9      438.39      469.08     13.00 o 
   0   2  -9      653.16      662.23     15.23 o 
   2   2  -9      480.92      474.14     11.86 o 
   4   2  -9      162.68      154.08     11.02 o 
   6   2  -9      327.33      310.96      9.63 o 
   8   2  -9      138.82      121.95      4.65 o 
  10   2  -9       73.61       59.49      3.97 o 
  12   2  -9      142.06      153.43      6.53 o 
  -3   3  -9      191.28      211.39      9.04 o 
  -1   3  -9       41.61       27.97      4.19 o 
   1   3  -9      111.08      112.98      8.18 o 
   3   3  -9     1623.44     1563.67     28.69 o 
   5   3  -9      626.06      609.21     14.17 o 
   7   3  -9      805.94      752.52     12.01 o 
   9   3  -9      185.61      166.23      5.52 o 
  11   3  -9      384.04      413.01      9.62 o 
  13   3  -9      193.36      199.85      7.76 o 
  -4   4  -9      579.44      627.00     24.05 o 
  -2   4  -9      162.47      178.37      9.14 o 
   0   4  -9      147.85      130.36      6.57 o 
   2   4  -9      505.22      501.81     12.47 o 
   4   4  -9      436.22      466.46     13.43 o 
   6   4  -9     1257.66     1225.35     23.80 o 
   8   4  -9      709.06      653.38     11.15 o 
  10   4  -9      534.02      488.35     10.05 o 
  12   4  -9       62.49       79.14      5.73 o 
  -3   5  -9       40.31       32.85      4.70 o 
  -1   5  -9      793.73      815.24     17.96 o 
   1   5  -9      269.34      278.63      8.84 o 
   3   5  -9      755.49      702.15     15.53 o 
   5   5  -9      495.99      435.54     11.91 o 
   7   5  -9      789.58      823.18     15.00 o 
   9   5  -9       90.67       94.75      4.40 o 
  11   5  -9      238.17      234.06      7.22 o 
  13   5  -9      259.39      274.28     21.70 o 
  -4   6  -9      123.22      111.14     10.97 o 
  -2   6  -9       91.87       92.92      6.41 o 
   0   6  -9      486.36      461.04     12.00 o 
   2   6  -9      339.56      322.73      9.46 o 
   4   6  -9      184.05      186.11      9.15 o 
   6   6  -9      326.10      288.96     17.37 o 
   8   6  -9      277.09      258.72      6.46 o 
  10   6  -9      387.39      389.56      8.89 o 
  12   6  -9       82.10       80.59      6.05 o 
  -3   7  -9       27.71       24.44      6.54 o 
  -1   7  -9      139.75      137.94      7.72 o 
   1   7  -9      289.71      284.63      8.78 o 
   3   7  -9      619.43      605.79     16.77 o 
   5   7  -9        3.79       10.95      3.21 o 
   7   7  -9      297.85      256.12      8.81 o 
   9   7  -9      281.78      299.41      7.27 o 
  11   7  -9      220.12      200.45      8.02 o 
  13   7  -9      168.46      202.50     11.22 o 
  -2   8  -9      197.87      199.49      8.16 o 
   0   8  -9      637.84      660.29     15.13 o 
   2   8  -9      322.99      294.56      8.98 o 
   4   8  -9      251.32      247.81      8.26 o 
   6   8  -9      498.29      455.66     11.87 o 
   8   8  -9     1623.32     1546.07     24.86 o 
  10   8  -9      103.31      105.12      5.81 o 
  12   8  -9      775.31      810.65     17.47 o 
  -3   9  -9       29.48       28.98      6.88 o 
  -1   9  -9      159.41      179.01     17.30 o 
   1   9  -9      143.85      155.89      6.63 o 
   3   9  -9      116.31      118.47      6.08 o 
   5   9  -9     1234.38     1186.47     23.09 o 
   7   9  -9      442.95      392.00     11.18 o 
   9   9  -9       15.03       14.16      3.46 o 
  11   9  -9      277.12      273.81      9.31 o 
  -2  10  -9      317.88      372.78     17.58 o 
   0  10  -9      186.57      190.41      7.38 o 
   2  10  -9      274.18      278.44      8.58 o 
   4  10  -9     1384.29     1363.66     49.04 o 
   6  10  -9      562.18      588.74     23.77 o 
   8  10  -9      220.19      223.36      7.28 o 
  10  10  -9      794.60      805.90     16.44 o 
  12  10  -9      341.35      372.30     13.56 o 
  -3  11  -9       44.32       53.21      8.62 o 
  -1  11  -9       42.06       39.00      6.83 o 
   1  11  -9       51.24       57.10      4.25 o 
   3  11  -9        7.44       12.62      3.03 o 
   5  11  -9      129.97      143.74      6.64 o 
   7  11  -9       16.68       10.44      3.51 o 
   9  11  -9       47.97       33.66      4.10 o 
  11  11  -9       37.42       27.02      4.37 o 
  -2  12  -9      210.67      232.94     13.86 o 
   0  12  -9      753.71      734.52     24.85 o 
   2  12  -9       63.48       69.53      4.73 o 
   4  12  -9      720.67      691.19     15.28 o 
   6  12  -9      852.80      814.51     17.50 o 
   8  12  -9      722.64      726.44     17.73 o 
  10  12  -9     1041.63     1023.01     22.80 o 
  12  12  -9       42.47       49.47      6.42 o 
  -3  13  -9       41.93       29.22      7.70 o 
  -1  13  -9       71.80       57.98      7.77 o 
   1  13  -9      158.73      163.68     11.35 o 
   3  13  -9       15.84       29.31      6.50 o 
   5  13  -9      126.27      141.66     11.16 o 
   7  13  -9       62.41       57.23      4.91 o 
   9  13  -9      136.54      124.23      6.11 o 
  11  13  -9       35.36       40.76      4.73 o 
  -2  14  -9      315.11      310.53     16.00 o 
   0  14  -9       94.43       85.31      8.71 o 
   2  14  -9      937.46      930.90     29.19 o 
   4  14  -9     1026.92      990.94     30.06 o 
   6  14  -9      145.84      128.58     10.05 o 
   8  14  -9      742.56      740.90     14.65 o 
  10  14  -9      498.03      481.48     11.98 o 
  12  14  -9      126.32      158.26      9.42 o 
  -1  15  -9       70.20       71.87      8.51 o 
   1  15  -9      178.02      133.16     10.31 o 
   3  15  -9       67.12       56.85      7.43 o 
   5  15  -9       12.34        9.66      5.69 o 
   7  15  -9       71.26       68.96     10.41 o 
   9  15  -9      279.55      303.36      9.13 o 
  11  15  -9       29.03       41.57      5.83 o 
  -2  16  -9       62.57       85.01      9.44 o 
   0  16  -9      252.36      270.12     14.90 o 
   2  16  -9      231.61      234.41     13.07 o 
   4  16  -9      137.07      120.75      9.82 o 
   6  16  -9      196.34      169.37     11.32 o 
   8  16  -9       65.78       81.23      7.89 o 
  10  16  -9      248.90      254.52      8.67 o 
  -1  17  -9      190.68      188.98     12.74 o 
   1  17  -9      392.71      385.14     17.41 o 
   3  17  -9       77.48       53.33      7.24 o 
   5  17  -9      114.96      122.51     10.02 o 
   7  17  -9      158.11      141.25     11.37 o 
   9  17  -9      141.15      142.56      6.51 o 
  11  17  -9       60.42       55.65      6.28 o 
   0  18  -9      170.31      179.24     12.29 o 
   2  18  -9       60.03       54.95      7.82 o 
   4  18  -9      367.35      340.23     15.75 o 
   6  18  -9      154.77      105.80      9.24 o 
   8  18  -9      276.72      258.27     14.25 o 
  10  18  -9       90.75       92.50      6.82 o 
  -1  19  -9      117.39      115.56     10.72 o 
   1  19  -9       38.94       39.95      7.57 o 
   3  19  -9      357.13      367.20     16.60 o 
   5  19  -9       70.26       64.36      7.93 o 
   7  19  -9      165.05      166.32     11.65 o 
   9  19  -9       61.05       49.57      5.94 o 
   0  20  -9       12.63       28.45      7.28 o 
   2  20  -9       38.51       26.81      6.85 o 
   4  20  -9       98.55      105.71      9.82 o 
   6  20  -9        9.49       11.06      6.21 o 
   8  20  -9       46.62       44.71      7.55 o 
  10  20  -9       41.35       31.50      7.52 o 
   1  21  -9       84.37       76.20      8.68 o 
   3  21  -9      379.67      366.90     17.11 o 
   5  21  -9       39.93       30.83      6.57 o 
   7  21  -9      174.82      138.86     11.01 o 
   9  21  -9        9.91       -0.37      5.73 o 
   0  22  -9       19.95       28.71      7.51 o 
   2  22  -9       69.01       72.07      8.85 o 
   4  22  -9        3.24       -3.65      4.70 o 
   6  22  -9       83.42       83.90      8.94 o 
   8  22  -9      198.21      213.42     13.35 o 
   1  23  -9      154.66      164.36     12.12 o 
   3  23  -9      242.19      276.15     14.82 o 
   5  23  -9      163.44      170.47     12.33 o 
   7  23  -9      112.39      118.88     10.72 o 
   9  23  -9       93.78      101.40     10.42 o 
   2  24  -9        6.25        2.31      6.04 o 
   4  24  -9       68.65       69.59      8.53 o 
   6  24  -9      213.27      189.93     13.11 o 
   8  24  -9       94.33      131.05     11.33 o 
   3  25  -9      213.04      207.39     13.09 o 
   5  25  -9      438.76      459.64     19.59 o 
   7  25  -9      235.06      246.04     14.85 o 
   4  26  -9      230.38      277.62     15.53 o 
   6  26  -9       95.89      120.44     10.84 o 
  -4   0  -8      573.36      569.92     21.22 o 
  -2   0  -8     1343.42     1313.97     35.81 o 
   0   0  -8     4451.75     4221.76     96.86 o 
   2   0  -8     1479.20     1398.71     36.12 o 
   4   0  -8     1281.43     1146.01     30.71 o 
   6   0  -8     1989.38     1932.13     35.07 o 
   8   0  -8      602.43      587.95     14.69 o 
  10   0  -8      533.03      578.62     15.93 o 
  12   0  -8      639.91      680.13     19.16 o 
  -3   1  -8      351.73      341.11     10.50 o 
  -1   1  -8      728.54      719.62     15.85 o 
   1   1  -8     1302.55     1301.17     24.13 o 
   3   1  -8     2129.69     2097.23     36.11 o 
   5   1  -8        8.63       13.14      8.39 o 
   7   1  -8      351.53      360.94      7.31 o 
   9   1  -8      140.58      121.01      4.95 o 
  11   1  -8      144.60      155.06      8.42 o 
  13   1  -8       59.06       66.10      5.24 o 
  -4   2  -8       43.14       42.94      6.89 o 
  -2   2  -8     1189.19     1268.01     24.68 o 
   0   2  -8        5.46       15.11      5.60 o 
   2   2  -8       83.69       82.36      9.31 o 
   4   2  -8      232.08      227.43      7.43 o 
   6   2  -8     1075.29     1089.09     15.35 o 
   8   2  -8      198.73      220.37      5.92 o 
  10   2  -8      501.73      499.92     10.29 o 
  12   2  -8     1145.98     1197.42     19.70 o 
  -3   3  -8      370.44      381.68     12.32 o 
  -1   3  -8       94.88       99.11      6.17 o 
   1   3  -8     1398.58     1385.73     25.43 o 
   3   3  -8     2725.23     2615.36     43.94 o 
   5   3  -8        2.04        1.26      3.02 o 
   7   3  -8     1501.63     1390.99     19.04 o 
   9   3  -8      598.79      542.42     10.32 o 
  11   3  -8      139.34      142.47      6.31 o 
  13   3  -8      148.38      159.24      6.91 o 
  -4   4  -8       69.84       79.00      8.75 o 
  -2   4  -8      540.67      553.28     13.58 o 
   0   4  -8      354.91      349.13     11.75 o 
   2   4  -8      858.43      802.56     16.49 o 
   4   4  -8     1325.73     1258.93     23.50 o 
   6   4  -8     1492.06     1351.69     18.30 o 
   8   4  -8     1624.79     1519.03     21.75 o 
  10   4  -8      122.46      139.54      5.54 o 
  12   4  -8      238.09      250.51      7.92 o 
  -3   5  -8      185.40      192.53      8.00 o 
  -1   5  -8      276.49      275.44      9.10 o 
   1   5  -8      972.85      966.87     19.00 o 
   3   5  -8      604.67      582.38     13.06 o 
   5   5  -8     4718.39     4682.39    107.32 o 
   7   5  -8      112.51      103.45      4.03 o 
   9   5  -8     1130.42     1017.00     16.18 o 
  11   5  -8      309.40      305.11     10.50 o 
  13   5  -8      161.76      191.40      8.65 o 
  -4   6  -8      151.04      145.87     11.06 o 
  -2   6  -8       81.19       81.31      5.17 o 
   0   6  -8     1724.36     1653.24     66.26 o 
   2   6  -8       82.74       74.17      4.47 o 
   4   6  -8      349.88      301.19      8.75 o 
   6   6  -8     1267.06     1155.43     16.03 o 
   8   6  -8      639.77      639.33     10.99 o 
  10   6  -8      447.70      434.43      9.56 o 
  12   6  -8      213.43      213.21      7.47 o 
  -5   7  -8      122.58      171.33     12.24 o 
  -3   7  -8      276.20      260.55     13.66 o 
  -1   7  -8      101.23       96.87      5.60 o 
   1   7  -8      521.44      511.96     25.75 o 
   3   7  -8     1690.46     1650.95     29.39 o 
   5   7  -8      286.20      265.57     11.29 o 
   7   7  -8     1058.11     1035.09     15.03 o 
   9   7  -8     2480.66     2493.74     32.53 o 
  11   7  -8      304.52      300.18      8.24 o 
  13   7  -8      396.83      465.36     13.00 o 
  -4   8  -8      289.95      317.42     16.29 o 
  -2   8  -8      108.87      115.25      6.24 o 
   0   8  -8      431.41      393.60     10.23 o 
   2   8  -8     1893.70     1809.80     31.75 o 
   4   8  -8     3851.32     3857.94     62.74 o 
   6   8  -8      271.73      281.20     12.37 o 
   8   8  -8      111.30       86.92      4.81 o 
  10   8  -8      710.83      741.58     13.17 o 
  12   8  -8      102.08      117.02      5.78 o 
  -5   9  -8       52.16       52.00     12.35 o 
  -3   9  -8      402.82      416.83     17.78 o 
  -1   9  -8      631.35      625.07     14.20 o 
   1   9  -8      302.20      310.50     12.85 o 
   3   9  -8      228.15      224.68      7.52 o 
   5   9  -8     2013.82     1861.74     32.76 o 
   7   9  -8      201.16      219.92      7.02 o 
   9   9  -8      337.04      341.33      7.84 o 
  11   9  -8      229.97      238.86      7.28 o 
  13   9  -8      821.04      864.53     34.53 o 
  -4  10  -8      435.89      472.82     36.86 o 
  -2  10  -8       74.20       75.27      4.96 o 
   0  10  -8      289.83      290.37      8.52 o 
   2  10  -8       94.60       90.55      4.88 o 
   4  10  -8     2631.59     2516.09     42.49 o 
   6  10  -8      316.10      328.10     26.04 o 
   8  10  -8      184.42      174.06      5.35 o 
  10  10  -8      229.00      235.35      6.99 o 
  12  10  -8      224.98      201.42     14.64 o 
  -3  11  -8      465.17      428.16     18.35 o 
  -1  11  -8      218.23      209.85      7.42 o 
   1  11  -8     1527.88     1503.90     78.22 o 
   3  11  -8      468.32      467.03     11.20 o 
   5  11  -8     1028.90     1016.71     19.94 o 
   7  11  -8      108.59      102.38      4.97 o 
   9  11  -8      571.75      605.70     13.07 o 
  11  11  -8      280.49      278.37      9.35 o 
  13  11  -8       46.22       61.68      7.06 o 
  -4  12  -8       71.97       73.16      6.35 o 
  -2  12  -8      201.52      194.11     12.43 o 
   0  12  -8      187.39      187.90      7.89 o 
   2  12  -8      336.58      307.98      9.82 o 
   4  12  -8      273.00      229.81      7.59 o 
   6  12  -8      688.35      666.50     14.90 o 
   8  12  -8      817.55      733.28     14.34 o 
  10  12  -8      183.23      195.75      7.75 o 
  12  12  -8       55.01       51.18      8.14 o 
  -3  13  -8       28.51       43.85      7.43 o 
  -1  13  -8     1197.19     1162.04     33.88 o 
   1  13  -8      170.33      197.70     11.11 o 
   3  13  -8      365.59      351.45     10.25 o 
   5  13  -8      142.12      161.21      7.85 o 
   7  13  -8     1738.31     1627.00     25.48 o 
   9  13  -8      205.29      195.43      7.22 o 
  11  13  -8      211.34      202.46      8.22 o 
  -4  14  -8       32.59       42.72      5.61 o 
  -2  14  -8      202.78      164.21     11.43 o 
   0  14  -8      166.17      146.01     10.66 o 
   2  14  -8      632.35      609.83     21.17 o 
   4  14  -8     1637.27     1609.45     37.96 o 
   6  14  -8      119.47      109.27      7.16 o 
   8  14  -8       65.97       76.60      4.88 o 
  10  14  -8      228.93      250.64      8.62 o 
  12  14  -8      103.39      105.07      7.94 o 
  -3  15  -8      155.36      139.28     11.29 o 
  -1  15  -8      112.02      140.22     10.42 o 
   1  15  -8      103.54      109.16      9.09 o 
   3  15  -8      492.45      419.41     16.62 o 
   5  15  -8      491.45      438.41     10.89 o 
   7  15  -8     1011.97      998.18     17.43 o 
   9  15  -8      187.75      180.48      7.10 o 
  11  15  -8      130.66      111.24      6.52 o 
  -4  16  -8      101.68      107.85     15.60 o 
  -2  16  -8       88.04       91.59      9.01 o 
   0  16  -8      643.97      655.96     22.66 o 
   2  16  -8      469.05      394.37     16.28 o 
   4  16  -8      575.37      517.66     19.10 o 
   6  16  -8      540.97      546.14     23.15 o 
   8  16  -8      556.89      550.12     12.04 o 
  10  16  -8      166.21      180.88      7.56 o 
  12  16  -8       30.68       19.42      5.51 o 
  -3  17  -8      130.59      116.06     10.49 o 
  -1  17  -8      105.92       96.44      9.23 o 
   1  17  -8      212.37      201.70     12.06 o 
   3  17  -8        4.72        5.92      4.68 o 
   5  17  -8      322.74      313.12     14.68 o 
   7  17  -8      542.68      533.98     11.40 o 
   9  17  -8      274.54      244.91      8.14 o 
  11  17  -8      230.77      236.68     10.38 o 
  -2  18  -8      230.20      227.74     13.58 o 
   0  18  -8      326.84      301.89     14.64 o 
   2  18  -8      449.30      408.09     16.70 o 
   4  18  -8      553.19      488.11     18.48 o 
   6  18  -8       69.14       44.25      6.75 o 
   8  18  -8      502.34      504.08     12.20 o 
  10  18  -8      576.77      561.14     13.26 o 
  -3  19  -8      337.57      356.08     17.64 o 
  -1  19  -8       66.25       54.08      7.96 o 
   1  19  -8      642.64      586.19     21.23 o 
   3  19  -8      321.67      337.42     15.05 o 
   5  19  -8      617.77      554.09     20.12 o 
   7  19  -8      104.16      107.93      9.08 o 
   9  19  -8      883.09      908.59     17.38 o 
  11  19  -8      115.36      127.22      8.04 o 
  -2  20  -8       40.06       35.83      7.12 o 
   0  20  -8      147.14      123.81     10.78 o 
   2  20  -8      151.22      139.18     10.79 o 
   4  20  -8      473.18      472.14     18.34 o 
   6  20  -8       53.61       46.47      6.93 o 
   8  20  -8      241.96      242.89     10.16 o 
  10  20  -8        2.75        4.80      4.22 o 
  -1  21  -8       75.68       74.68      8.99 o 
   1  21  -8       38.58       41.26      6.83 o 
   3  21  -8        6.77        5.87      5.20 o 
   5  21  -8       54.15       46.18      7.30 o 
   7  21  -8      107.70      112.19      9.35 o 
   9  21  -8       36.79       40.32      5.84 o 
  -2  22  -8       52.44       41.82      8.15 o 
   0  22  -8        4.77        0.64      5.14 o 
   2  22  -8      425.55      428.78     17.67 o 
   4  22  -8      242.80      247.95     13.61 o 
   6  22  -8       25.86       25.87      6.32 o 
   8  22  -8      182.79      189.96     12.85 o 
  10  22  -8       33.69       34.83      8.02 o 
  -1  23  -8       79.89      100.99      9.79 o 
   1  23  -8       60.16       54.35      7.59 o 
   3  23  -8       33.02       37.38      6.76 o 
   5  23  -8      132.01      158.69     11.38 o 
   7  23  -8      169.42      222.67     13.49 o 
   9  23  -8       61.26       65.26      8.45 o 
   0  24  -8      305.36      304.28     15.44 o 
   2  24  -8      245.11      265.88     14.28 o 
   4  24  -8      384.56      391.16     16.94 o 
   6  24  -8      145.32      162.95     11.83 o 
   8  24  -8       94.00      123.16     10.44 o 
   1  25  -8       34.89       32.25      7.36 o 
   3  25  -8      106.77      120.12     10.09 o 
   5  25  -8      153.37      143.68     11.31 o 
   7  25  -8      101.53      106.12      9.81 o 
   9  25  -8        7.00        4.75      5.88 o 
   0  26  -8      135.33      165.91     12.05 o 
   2  26  -8      333.11      306.40     15.70 o 
   4  26  -8       30.28       31.72      7.07 o 
   6  26  -8      130.33      138.92     10.72 o 
   8  26  -8      126.14      136.98     11.61 o 
   1  27  -8      169.14      166.01     12.02 o 
   3  27  -8      148.67      170.33     12.17 o 
   5  27  -8      127.62      131.14     11.27 o 
   7  27  -8      252.79      240.76     14.15 o 
   2  28  -8       86.63       79.05      9.30 o 
   4  28  -8      167.98      190.44     12.87 o 
   6  28  -8      165.03      166.15     12.15 o 
   3  29  -8      148.37      172.79     12.35 o 
   5  29  -8       24.78       29.15      6.81 o 
  -5   1  -7      129.03      141.71      6.77 o 
  -3   1  -7      881.82      877.22     18.47 o 
  -1   1  -7     1064.17     1024.94     19.86 o 
   1   1  -7     3759.37     3643.84     58.93 o 
   3   1  -7     2024.61     1953.34     33.31 o 
   5   1  -7      996.65      925.89      9.69 o 
   7   1  -7      262.39      278.66      4.18 o 
   9   1  -7     1739.75     1659.93     18.94 o 
  11   1  -7      523.32      521.85      9.01 o 
  13   1  -7      428.75      460.69      9.17 o 
  -6   2  -7       18.85       23.07      6.12 o 
  -4   2  -7       61.33       60.01      3.93 o 
  -2   2  -7      619.14      588.38     14.96 o 
   0   2  -7      753.99      743.94     15.18 o 
   2   2  -7       96.43       93.13      4.67 o 
   4   2  -7     2942.73     3021.93     49.54 o 
   6   2  -7      186.79      184.61      3.06 o 
   8   2  -7      310.40      312.54      5.27 o 
  10   2  -7        2.18        2.23      2.13 o 
  12   2  -7       86.75       79.38      4.10 o 
  -5   3  -7       87.02       94.34      8.15 o 
  -3   3  -7      472.77      445.76      9.49 o 
  -1   3  -7     2625.92     2556.87     43.03 o 
   1   3  -7      311.53      309.00      8.36 o 
   3   3  -7     1294.15     1152.61     21.19 o 
   5   3  -7     2158.23     2274.41     22.99 o 
   7   3  -7      202.48      179.38      3.36 o 
   9   3  -7     1382.61     1423.67     16.75 o 
  11   3  -7       23.35       20.52      2.84 o 
  13   3  -7      505.51      507.54     10.62 o 
  -6   4  -7      110.93      133.31     10.81 o 
  -4   4  -7      128.31      109.68      6.41 o 
  -2   4  -7        6.14        9.52      2.94 o 
   0   4  -7     1697.07     1748.34     30.44 o 
   2   4  -7      210.21      186.63      6.21 o 
   4   4  -7     3138.93     3280.10     53.48 o 
   6   4  -7      314.21      295.45      4.04 o 
   8   4  -7      418.87      446.19      7.16 o 
  10   4  -7      368.23      364.79      7.06 o 
  12   4  -7      132.93      157.42      5.40 o 
  -5   5  -7      378.81      407.29     16.50 o 
  -3   5  -7     1074.52     1083.79     17.64 o 
  -1   5  -7      309.32      291.79     15.44 o 
   1   5  -7      140.27      141.22      5.49 o 
   3   5  -7     1045.98      963.70     18.29 o 
   5   5  -7       18.76       28.28      1.86 o 
   7   5  -7      785.36      817.76      8.77 o 
   9   5  -7       31.04       29.08      2.64 o 
  11   5  -7      589.37      601.91      9.82 o 
  13   5  -7      182.15      198.10      6.82 o 
  -6   6  -7       53.54       61.50      7.87 o 
  -4   6  -7      232.60      219.15      9.15 o 
  -2   6  -7     1080.51     1045.74     27.96 o 
   0   6  -7       99.45      124.83      5.49 o 
   2   6  -7      215.34      199.82      9.36 o 
   4   6  -7      208.57      256.06      5.92 o 
   6   6  -7     2205.18     2204.06     19.69 o 
   8   6  -7      266.36      254.06      6.24 o 
  10   6  -7       58.31       52.83      3.58 o 
  12   6  -7      178.67      191.33      5.83 o 
  -5   7  -7        6.41       11.51      4.22 o 
  -3   7  -7      193.58      196.59      6.77 o 
  -1   7  -7      485.81      414.69     25.17 o 
   1   7  -7     1549.57     1500.96     40.32 o 
   3   7  -7      584.48      585.20     12.54 o 
   5   7  -7      270.56      228.49      5.15 o 
   7   7  -7      149.62      162.99      3.86 o 
   9   7  -7      201.50      190.37      4.98 o 
  11   7  -7      729.65      734.40     11.07 o 
  13   7  -7       39.95       47.38      4.29 o 
  -6   8  -7      545.16      630.26     22.86 o 
  -4   8  -7       30.13       24.22      3.51 o 
  -2   8  -7      777.00      765.89     13.64 o 
   0   8  -7       17.80       13.95      2.21 o 
   2   8  -7      335.73      290.44     18.46 o 
   4   8  -7     1652.86     1625.82     27.12 o 
   6   8  -7     1121.63     1097.57     10.67 o 
   8   8  -7      172.72      158.62      4.26 o 
  10   8  -7       82.68       82.71      3.64 o 
  12   8  -7       81.47       76.82      4.11 o 
  -5   9  -7      469.26      510.58     12.16 o 
  -3   9  -7       99.15      104.13      5.09 o 
  -1   9  -7      384.77      370.63      7.94 o 
   1   9  -7      188.63      195.53      4.86 o 
   3   9  -7      204.69      210.67      6.60 o 
   5   9  -7       53.77       63.13      4.69 o 
   7   9  -7      385.83      356.74      5.68 o 
   9   9  -7     1419.14     1393.41     16.46 o 
  11   9  -7        3.73       -0.27      2.38 o 
  13   9  -7       13.41       10.19      3.87 o 
  -6  10  -7      238.83      248.32     14.41 o 
  -4  10  -7       47.63       49.95      4.36 o 
  -2  10  -7      104.22      119.69      4.33 o 
   0  10  -7       29.56       21.56      2.74 o 
   2  10  -7     1304.80     1264.63     22.85 o 
   4  10  -7      361.93      384.76      7.95 o 
   6  10  -7     1059.20     1051.51     14.41 o 
   8  10  -7      917.85      823.47     20.26 o 
  10  10  -7      565.84      582.38     10.11 o 
  12  10  -7      224.91      243.07      7.13 o 
  -5  11  -7      135.38      152.10     15.89 o 
  -3  11  -7      648.19      651.76     19.68 o 
  -1  11  -7      213.98      181.10      5.40 o 
   1  11  -7       98.03      115.55      3.83 o 
   3  11  -7      171.81      179.25      6.13 o 
   5  11  -7      117.18      115.23      3.39 o 
   7  11  -7      195.46      169.33      3.82 o 
   9  11  -7       58.40       59.37      3.35 o 
  11  11  -7       19.09       13.94      2.99 o 
  13  11  -7       52.03       53.22      4.91 o 
  -6  12  -7      124.19      142.40     12.16 o 
  -4  12  -7      412.06      451.95     18.55 o 
  -2  12  -7       75.85       68.94      5.00 o 
   0  12  -7       74.48       75.62      3.57 o 
   2  12  -7      547.08      542.90      9.37 o 
   4  12  -7     3329.92     3209.61     52.45 o 
   6  12  -7      334.65      313.60      5.85 o 
   8  12  -7      162.06      143.83      4.00 o 
  10  12  -7      547.55      571.75     10.00 o 
  12  12  -7      360.00      373.25      8.79 o 
  -5  13  -7      119.49      136.37     11.37 o 
  -3  13  -7      521.16      503.30     11.45 o 
  -1  13  -7      404.58      370.37     10.81 o 
   1  13  -7      288.20      297.53      7.54 o 
   3  13  -7      320.83      308.95      6.29 o 
   5  13  -7     2297.49     2189.30     31.06 o 
   7  13  -7      871.92      838.11     11.31 o 
   9  13  -7       10.87        5.82      2.35 o 
  11  13  -7       97.21      102.39      5.30 o 
  -4  14  -7      411.12      418.87     22.47 o 
  -2  14  -7       15.63       25.31      3.49 o 
   0  14  -7      538.03      479.24     12.13 o 
   2  14  -7      485.64      518.08      9.14 o 
   4  14  -7     1539.51     1449.61     21.30 o 
   6  14  -7      234.93      238.80      7.73 o 
   8  14  -7      815.38      777.18     11.33 o 
  10  14  -7      531.04      529.87     12.66 o 
  12  14  -7      120.00      128.34     13.84 o 
  -5  15  -7       13.47       24.61      5.03 o 
  -3  15  -7      553.54      543.54     15.50 o 
  -1  15  -7      162.91      143.07      6.86 o 
   1  15  -7      377.34      379.33     10.15 o 
   3  15  -7      250.06      263.72      7.65 o 
   5  15  -7      135.15      128.09      4.19 o 
   7  15  -7       19.75       17.98      2.45 o 
   9  15  -7      150.94      147.98      5.89 o 
  11  15  -7      155.60      154.38      6.43 o 
  -4  16  -7       97.20       85.09      6.90 o 
  -2  16  -7      425.47      434.63     14.10 o 
   0  16  -7      422.34      405.30     11.23 o 
   2  16  -7       72.43       81.63      8.45 o 
   4  16  -7     2526.14     2439.44     50.70 o 
   6  16  -7      629.60      633.62     10.28 o 
   8  16  -7      250.52      242.64      6.32 o 
  10  16  -7      136.55      136.28      5.81 o 
  12  16  -7      148.29      165.31      7.98 o 
  -5  17  -7      168.63      201.90     12.77 o 
  -3  17  -7       96.27       95.11      9.89 o 
  -1  17  -7      102.04       95.65      8.59 o 
   1  17  -7      673.61      639.07     14.82 o 
   3  17  -7      385.75      337.55      9.39 o 
   5  17  -7      592.76      581.74     10.49 o 
   7  17  -7      139.51      123.21      5.51 o 
   9  17  -7      406.34      373.08      9.88 o 
  11  17  -7       36.24       37.70      9.03 o 
  -4  18  -7      180.40      199.50      9.53 o 
  -2  18  -7       41.19       42.14      5.12 o 
   0  18  -7     1054.14      960.02     28.89 o 
   2  18  -7     1073.76     1017.61     29.65 o 
   4  18  -7       27.01       26.66      5.43 o 
   6  18  -7      180.65      164.62      7.18 o 
   8  18  -7      431.63      444.03     10.55 o 
  10  18  -7      385.09      391.70     13.05 o 
  12  18  -7       30.87       31.82      5.83 o 
  -3  19  -7      116.24      131.06      7.91 o 
  -1  19  -7      366.74      368.69     16.30 o 
   1  19  -7       88.34       78.37      7.46 o 
   3  19  -7      263.85      260.98     12.94 o 
   5  19  -7      694.31      676.21     22.42 o 
   7  19  -7      422.19      400.48      9.56 o 
   9  19  -7      240.33      252.82      8.20 o 
  11  19  -7       18.93       16.82      4.63 o 
  -4  20  -7        4.26        3.82      4.52 o 
  -2  20  -7      120.95      113.72      9.89 o 
   0  20  -7      268.37      270.91     13.86 o 
   2  20  -7        9.21        6.92      4.66 o 
   4  20  -7       67.61       60.65      6.81 o 
   6  20  -7      324.20      284.67     13.77 o 
   8  20  -7       79.19       93.46      6.17 o 
  10  20  -7       48.88       54.51      5.05 o 
  -3  21  -7      135.88      146.51      8.17 o 
  -1  21  -7      130.66      120.22      9.81 o 
   1  21  -7      223.89      223.76     12.42 o 
   3  21  -7     1009.31      994.51     29.47 o 
   5  21  -7      151.98      135.72      9.67 o 
   7  21  -7      618.63      619.45     16.38 o 
   9  21  -7      826.86      832.43     16.32 o 
  11  21  -7       72.38       90.39      7.14 o 
  -2  22  -7      177.68      187.77     12.67 o 
   0  22  -7      139.79      132.64     10.04 o 
   2  22  -7       89.20       86.92      8.29 o 
   4  22  -7      351.17      308.07     14.36 o 
   6  22  -7      207.94      201.74     12.01 o 
   8  22  -7      110.23      117.82     11.37 o 
  10  22  -7      105.48      120.45      7.52 o 
  -3  23  -7      513.34      541.51     15.81 o 
  -1  23  -7      453.58      411.60     17.90 o 
   1  23  -7      972.35      896.47     27.91 o 
   3  23  -7      399.91      397.29     16.57 o 
   5  23  -7     1151.44     1122.78     32.74 o 
   7  23  -7      243.06      234.95     13.15 o 
   9  23  -7      919.32      925.10     29.62 o 
  -2  24  -7       54.99       65.46      8.40 o 
   0  24  -7      356.85      382.31     17.02 o 
   2  24  -7      286.25      275.39     13.91 o 
   4  24  -7       46.63       41.60      6.57 o 
   6  24  -7      182.75      178.84     11.49 o 
   8  24  -7       56.29       52.74      5.99 o 
  10  24  -7      154.34      179.51     12.99 o 
  -1  25  -7      217.41      212.95     13.23 o 
   1  25  -7      138.67      175.28     11.80 o 
   3  25  -7      117.65      125.34      9.73 o 
   5  25  -7      117.10      115.94      9.36 o 
   7  25  -7      525.98      528.66     19.89 o 
   9  25  -7      232.16      270.95     14.95 o 
  -2  26  -7       38.73       38.92      8.06 o 
   0  26  -7      163.41      156.81     11.52 o 
   2  26  -7      171.11      170.61     11.02 o 
   4  26  -7      150.34      156.87     10.59 o 
   6  26  -7      294.88      280.67     14.27 o 
   8  26  -7        5.05        0.08      5.19 o 
  -1  27  -7      109.33       93.51      9.55 o 
   1  27  -7       32.33       42.17      7.21 o 
   3  27  -7      758.83      768.47     25.28 o 
   5  27  -7       41.26       30.85      6.71 o 
   7  27  -7       60.95       41.59      7.44 o 
   0  28  -7      126.48      135.14     11.17 o 
   2  28  -7       80.98       67.50      8.17 o 
   4  28  -7       49.12       42.95      7.54 o 
   6  28  -7       19.62       15.82      6.24 o 
   8  28  -7      331.14      367.49     17.09 o 
   1  29  -7      177.39      186.38     12.51 o 
   3  29  -7       76.37       82.18      8.25 o 
   5  29  -7       72.05       54.22      7.74 o 
   7  29  -7       54.56       51.26      7.74 o 
   2  30  -7      199.48      222.87     13.19 o 
   4  30  -7      158.69      151.39     11.30 o 
   6  30  -7      138.77      123.41     10.58 o 
   3  31  -7      119.49      124.73     10.66 o 
   5  31  -7       98.14       99.59      9.35 o 
  -6   0  -6      225.91      230.51     11.65 o 
  -4   0  -6      880.71      858.09     33.46 o 
  -2   0  -6     1231.72     1240.67     32.34 o 
   0   0  -6     4459.76     4618.56    103.37 o 
   2   0  -6     1834.43     1753.11     42.04 o 
   4   0  -6      729.95      939.78     15.41 o 
   6   0  -6     1725.01     1671.53     27.56 o 
   8   0  -6     5707.26     5768.74     78.95 o 
  10   0  -6      404.60      417.45     10.58 o 
  12   0  -6      230.77      240.55      9.01 o 
  -7   1  -6       57.65       67.76      7.57 o 
  -5   1  -6       83.65       82.64      4.83 o 
  -3   1  -6       22.89       17.31      2.13 o 
  -1   1  -6      151.65      131.36      5.95 o 
   1   1  -6      261.40      249.30      8.54 o 
   3   1  -6      193.03      185.96      5.88 o 
   5   1  -6     1437.12     1519.99     13.81 o 
   7   1  -6       76.25      103.29      2.71 o 
   9   1  -6        5.85        5.62      2.21 o 
  11   1  -6      105.14       99.66      4.95 o 
  13   1  -6      108.71      128.00      5.14 o 
  -6   2  -6      186.10      205.26      7.88 o 
  -4   2  -6      897.40      886.66     12.76 o 
  -2   2  -6      843.77      815.48     13.27 o 
   0   2  -6      239.35      251.32      7.01 o 
   2   2  -6     2216.56     2353.66     38.75 o 
   4   2  -6     2992.60     3091.52     27.85 o 
   6   2  -6      315.99      300.78      4.19 o 
   8   2  -6      480.56      442.36      7.19 o 
  10   2  -6      184.61      180.61      5.08 o 
  12   2  -6      172.33      177.77      5.63 o 
  -7   3  -6       91.33       97.40      8.55 o 
  -5   3  -6       46.45       58.20      4.28 o 
  -3   3  -6      101.36      102.36      4.56 o 
  -1   3  -6      622.68      623.20     22.59 o 
   1   3  -6     1048.33     1087.55     19.71 o 
   3   3  -6      209.39      276.85      7.34 o 
   5   3  -6      152.77      171.03      2.75 o 
   7   3  -6      476.58      465.10      5.91 o 
   9   3  -6     1035.33     1041.08     13.20 o 
  11   3  -6      259.84      252.58      6.08 o 
  13   3  -6      122.42      122.03      5.11 o 
  -6   4  -6      181.29      178.06     11.00 o 
  -4   4  -6        5.44        6.78      2.76 o 
  -2   4  -6      512.40      500.17     10.81 o 
   0   4  -6      601.06      531.82     18.54 o 
   2   4  -6      342.37      300.51      7.57 o 
   4   4  -6     2030.26     1967.72     19.85 o 
   6   4  -6     1295.41     1370.06     12.99 o 
   8   4  -6      488.96      482.69      7.52 o 
  10   4  -6      250.16      251.11      5.89 o 
  12   4  -6      229.41      214.28      6.01 o 
  -7   5  -6      212.40      199.82     12.34 o 
  -5   5  -6        4.32        6.68      3.82 o 
  -3   5  -6      508.40      515.88      8.93 o 
  -1   5  -6       82.37       79.74      3.61 o 
   1   5  -6     2590.49     2648.37     43.27 o 
   3   5  -6     2703.20     2568.12     42.02 o 
   5   5  -6     3185.73     3496.95     29.77 o 
   7   5  -6       81.98       73.71      2.51 o 
   9   5  -6      677.75      669.39      9.66 o 
  11   5  -6       46.32       47.22      3.28 o 
  13   5  -6      191.82      209.14     10.27 o 
  -6   6  -6       83.26       88.06      6.62 o 
  -4   6  -6     1079.34     1033.73     17.97 o 
  -2   6  -6      325.05      323.62      6.28 o 
   0   6  -6      989.69     1044.39     17.23 o 
   2   6  -6     1379.02     1342.73     27.07 o 
   4   6  -6     1078.50     1029.99     12.38 o 
   6   6  -6      485.60      550.77      6.33 o 
   8   6  -6     1626.12     1562.49     17.55 o 
  10   6  -6      635.96      630.85      9.64 o 
  12   6  -6      269.05      272.64      6.75 o 
  -7   7  -6       58.25       62.21      6.56 o 
  -5   7  -6      102.27       99.23      6.91 o 
  -3   7  -6      304.66      274.89      7.38 o 
  -1   7  -6      786.92      761.75     10.96 o 
   1   7  -6      175.68      155.79      4.00 o 
   3   7  -6      982.93     1006.17     24.41 o 
   5   7  -6     4957.83     5045.20     40.03 o 
   7   7  -6      106.28      120.40      3.23 o 
   9   7  -6      142.71      161.61      4.61 o 
  11   7  -6      274.72      288.88     10.03 o 
  13   7  -6      238.20      225.31      7.18 o 
  -6   8  -6       13.93       12.84      4.65 o 
  -4   8  -6      973.14      943.85     35.04 o 
  -2   8  -6      300.79      325.68      6.44 o 
   0   8  -6      339.47      315.03      6.50 o 
   2   8  -6      854.18      891.27     19.59 o 
   4   8  -6      851.78      840.06     11.63 o 
   6   8  -6      672.59      644.82      7.66 o 
   8   8  -6       90.13      102.75      4.08 o 
  10   8  -6      748.26      753.99     10.91 o 
  12   8  -6      159.93      156.65      5.44 o 
  -7   9  -6       12.62       17.90      5.21 o 
  -5   9  -6      171.48      168.96      6.78 o 
  -3   9  -6      294.98      319.71      8.13 o 
  -1   9  -6      136.93      130.42      6.69 o 
   1   9  -6     1501.70     1560.33     22.84 o 
   3   9  -6      427.36      463.94     11.27 o 
   5   9  -6      321.01      312.76      3.81 o 
   7   9  -6      690.67      652.86      9.67 o 
   9   9  -6      819.72      853.66     11.47 o 
  11   9  -6      599.32      611.17      9.94 o 
  13   9  -6      111.88      137.21      5.77 o 
  -6  10  -6       48.83       51.00      6.34 o 
  -4  10  -6      820.57      853.19     15.87 o 
  -2  10  -6       18.10       15.08      2.01 o 
   0  10  -6      104.12       99.60      5.32 o 
   2  10  -6      616.32      603.78     11.16 o 
   4  10  -6      199.19      196.31      3.24 o 
   6  10  -6      613.60      578.73      7.64 o 
   8  10  -6      562.00      566.68      8.33 o 
  10  10  -6      727.33      709.31     10.46 o 
  12  10  -6       27.76       35.62      3.41 o 
  -7  11  -6       81.53       86.60      7.47 o 
  -5  11  -6       39.40       45.75      4.68 o 
  -3  11  -6      353.45      380.62     12.84 o 
  -1  11  -6      357.31      355.98      6.55 o 
   1  11  -6     1179.43     1234.52     18.20 o 
   3  11  -6      180.62      175.97      3.45 o 
   5  11  -6     2184.91     2118.03     21.27 o 
   7  11  -6     1419.49     1410.80     15.54 o 
   9  11  -6      218.89      211.91      5.19 o 
  11  11  -6      415.90      400.14      7.79 o 
  13  11  -6      709.13      779.90     13.49 o 
  -6  12  -6       33.15       34.91      5.27 o 
  -4  12  -6      214.69      233.41      9.52 o 
  -2  12  -6       78.13       72.64      4.02 o 
   0  12  -6      146.26      145.51      5.43 o 
   2  12  -6       37.38       36.01      3.33 o 
   4  12  -6     2235.04     2143.51     23.56 o 
   6  12  -6      800.13      828.17      8.72 o 
   8  12  -6      647.55      605.78      8.72 o 
  10  12  -6      288.84      267.35      8.80 o 
  12  12  -6      379.29      412.74      8.43 o 
  -7  13  -6       71.13       82.62      9.72 o 
  -5  13  -6      371.84      415.50     11.87 o 
  -3  13  -6      240.82      220.05      8.01 o 
  -1  13  -6        7.01        5.47      2.32 o 
   1  13  -6     1183.86     1164.98     23.26 o 
   3  13  -6     1047.82      988.56     15.03 o 
   5  13  -6      121.92      112.29      2.42 o 
   7  13  -6      633.79      638.07      7.51 o 
   9  13  -6      334.55      323.41      6.43 o 
  11  13  -6      253.98      249.31      6.31 o 
  13  13  -6      134.53      136.72      5.92 o 
  -6  14  -6      111.83      109.63      7.57 o 
  -4  14  -6      479.55      449.50     14.69 o 
  -2  14  -6      424.58      415.64     10.46 o 
   0  14  -6       13.87       14.59      1.83 o 
   2  14  -6      487.93      481.91     16.12 o 
   4  14  -6      411.69      415.52      6.89 o 
   6  14  -6     1968.72     2015.51     19.62 o 
   8  14  -6      468.78      428.39      6.49 o 
  10  14  -6      486.30      484.24      8.33 o 
  12  14  -6      545.45      550.60     12.64 o 
  -5  15  -6      317.09      344.27     10.05 o 
  -3  15  -6      137.73      135.21      5.89 o 
  -1  15  -6      212.38      206.16      6.39 o 
   1  15  -6      585.64      542.43      9.66 o 
   3  15  -6      572.05      613.13     10.23 o 
   5  15  -6     1535.00     1463.79     16.56 o 
   7  15  -6      721.62      692.98      9.15 o 
   9  15  -6      703.49      662.60      9.70 o 
  11  15  -6      370.63      366.80      7.60 o 
  -6  16  -6       11.11        6.89      5.05 o 
  -4  16  -6      453.49      430.21     10.79 o 
  -2  16  -6      207.56      164.52      6.06 o 
   0  16  -6      855.32      773.59     16.98 o 
   2  16  -6      232.51      211.40     12.15 o 
   4  16  -6     2923.25     2774.12     38.34 o 
   6  16  -6       94.76       95.70      2.86 o 
   8  16  -6      315.89      321.29     10.05 o 
  10  16  -6      209.17      218.51      6.42 o 
  12  16  -6      265.72      302.54     10.09 o 
  -5  17  -6      551.31      596.91     13.71 o 
  -3  17  -6      134.24      127.59      5.89 o 
  -1  17  -6      351.05      311.23      8.48 o 
   1  17  -6       77.07       76.12      4.66 o 
   3  17  -6     3195.91     3018.77     54.33 o 
   5  17  -6      204.38      224.08      4.70 o 
   7  17  -6      349.27      315.27      6.48 o 
   9  17  -6      220.57      217.56      5.87 o 
  11  17  -6       31.09       35.01      4.06 o 
  -6  18  -6       55.74       55.33      9.10 o 
  -4  18  -6      415.86      415.00     10.81 o 
  -2  18  -6      474.67      446.07     10.40 o 
   0  18  -6     1131.04     1037.31     21.59 o 
   2  18  -6      148.59      169.29      6.49 o 
   4  18  -6       78.80       82.56      3.95 o 
   6  18  -6      722.27      729.02     13.05 o 
   8  18  -6       19.32       13.55      2.35 o 
  10  18  -6      470.59      496.55     12.61 o 
  12  18  -6      130.33      141.41      7.21 o 
  -5  19  -6       39.46       50.57      5.13 o 
  -3  19  -6      484.96      460.27     11.08 o 
  -1  19  -6      834.52      852.36     18.21 o 
   1  19  -6      653.60      566.17     16.88 o 
   3  19  -6      296.41      308.15      9.07 o 
   5  19  -6        1.69        4.24      2.00 o 
   7  19  -6      392.47      378.41      7.00 o 
   9  19  -6      137.73      134.03      4.83 o 
  11  19  -6       12.06       12.66      3.42 o 
  -4  20  -6      752.81      758.90     15.81 o 
  -2  20  -6      668.24      643.28     14.26 o 
   0  20  -6      339.20      352.23     10.59 o 
   2  20  -6      710.50      689.70     15.61 o 
   4  20  -6       14.28       21.13      3.25 o 
   6  20  -6       54.04       52.13      3.42 o 
   8  20  -6      185.85      191.77      5.52 o 
  10  20  -6      615.28      654.25     11.18 o 
  -5  21  -6      184.95      217.25     10.38 o 
  -3  21  -6       27.03       33.64      4.02 o 
  -1  21  -6      127.47      122.35      8.35 o 
   1  21  -6      970.43      874.66     19.05 o 
   3  21  -6      861.09      828.03     18.43 o 
   5  21  -6       33.84       39.13      3.90 o 
   7  21  -6       10.43        8.93      2.44 o 
   9  21  -6      596.36      614.54     10.35 o 
  11  21  -6       15.02       15.17      4.17 o 
  -4  22  -6      555.58      540.21     40.55 o 
  -2  22  -6      186.46      206.60      7.41 o 
   0  22  -6      956.10      920.83     20.37 o 
   2  22  -6      191.52      160.46      7.07 o 
   4  22  -6      465.19      423.09     11.32 o 
   6  22  -6      214.84      197.09      6.78 o 
   8  22  -6      281.56      288.10      7.23 o 
  10  22  -6      592.39      584.77     13.13 o 
  -3  23  -6      118.27      112.76      7.00 o 
  -1  23  -6      157.36      144.40     11.77 o 
   1  23  -6      186.68      197.98      7.79 o 
   3  23  -6      283.30      269.15      8.94 o 
   5  23  -6        8.08        5.14      3.18 o 
   7  23  -6       62.69       65.76      4.41 o 
   9  23  -6       61.21       62.51      4.89 o 
  -4  24  -6      145.45      156.65      9.11 o 
  -2  24  -6        5.55       12.08      3.41 o 
   0  24  -6      832.17      803.00     18.89 o 
   2  24  -6      105.74      108.87      6.19 o 
   4  24  -6       16.59       17.92      3.56 o 
   6  24  -6      321.86      303.58      9.75 o 
   8  24  -6      275.19      263.93     14.25 o 
  10  24  -6      251.86      282.82     10.89 o 
  -3  25  -6        4.81        6.32      4.33 o 
  -1  25  -6       69.67       67.70      7.61 o 
   1  25  -6      173.67      134.74      6.99 o 
   3  25  -6      432.77      423.54     12.00 o 
   5  25  -6      414.86      409.89     11.80 o 
   7  25  -6       85.51       83.94      6.29 o 
   9  25  -6       57.91       57.69      8.07 o 
  -2  26  -6       17.05       19.33      4.60 o 
   0  26  -6      170.44      170.57     10.75 o 
   2  26  -6      275.44      274.08      9.69 o 
   4  26  -6      384.68      394.73     11.67 o 
   6  26  -6      186.52      187.62     11.28 o 
   8  26  -6      120.57      116.44      7.37 o 
  -3  27  -6       83.90       77.87      6.81 o 
  -1  27  -6      205.27      193.89     12.23 o 
   1  27  -6       34.19       32.69      6.49 o 
   3  27  -6      535.24      512.33     18.86 o 
   5  27  -6       45.57       39.26      6.38 o 
   7  27  -6       76.24       73.47      8.01 o 
   9  27  -6       84.61      106.53     10.10 o 
  -2  28  -6       67.15       45.21      7.79 o 
   0  28  -6      193.23      185.27     11.34 o 
   2  28  -6       25.45       18.34      5.86 o 
   4  28  -6      161.02      167.66     10.39 o 
   6  28  -6      102.80      121.98      9.95 o 
   8  28  -6      150.95      155.47     11.49 o 
  -1  29  -6      401.85      417.56     17.82 o 
   1  29  -6       96.45      105.82      9.09 o 
   3  29  -6      951.03      989.22     29.54 o 
   5  29  -6      161.68      168.70     11.05 o 
   7  29  -6       42.87       39.58      7.10 o 
   0  30  -6        5.46        9.42      5.62 o 
   2  30  -6       20.11       31.86      6.66 o 
   4  30  -6      400.69      382.16     16.33 o 
   6  30  -6       61.66       60.63      7.90 o 
   1  31  -6      105.28       99.15      8.97 o 
   3  31  -6      260.08      227.77     12.69 o 
   5  31  -6       93.95      109.17      9.03 o 
   2  32  -6      111.54      130.82     10.42 o 
   4  32  -6      107.02      123.97     10.00 o 
   3  33  -6      164.31      194.79     12.00 o 
  -7   1  -5      331.34      366.00     10.59 o 
  -5   1  -5     1509.69     1561.49     27.98 o 
  -3   1  -5      371.73      374.80      6.48 o 
  -1   1  -5      277.77      263.82      6.82 o 
   1   1  -5       68.01       78.55      3.58 o 
   3   1  -5     1436.39     1544.21     19.09 o 
   5   1  -5     8048.44     8758.17     72.04 o 
   7   1  -5      412.78      384.23      5.26 o 
   9   1  -5     5277.19     5182.83     50.92 o 
  11   1  -5        1.99        2.24      2.25 o 
  13   1  -5      543.29      532.71      9.83 o 
  -8   2  -5        0.23       -4.83      4.83 o 
  -6   2  -5      258.11      257.70     21.28 o 
  -4   2  -5     2961.65     2910.61     35.27 o 
  -2   2  -5       32.88       36.14      1.96 o 
   0   2  -5     1538.20     1656.21     27.81 o 
   2   2  -5      542.48      559.72     11.09 o 
   4   2  -5     3788.71     4204.66     35.16 o 
   6   2  -5     1736.12     1894.17     17.25 o 
   8   2  -5      374.07      405.53      9.93 o 
  10   2  -5      147.61      148.60      4.72 o 
  12   2  -5       47.28       49.44      3.52 o 
  -7   3  -5      223.73      229.09     11.13 o 
  -5   3  -5      237.50      237.07      8.68 o 
  -3   3  -5      197.05      223.93      4.45 o 
  -1   3  -5      643.94      636.35      9.13 o 
   1   3  -5      932.70      974.22     17.37 o 
   3   3  -5      565.73      631.70      8.70 o 
   5   3  -5     1649.46     1754.88     15.79 o 
   7   3  -5     1079.11     1012.35     11.17 o 
   9   3  -5     1159.06     1143.41     14.11 o 
  11   3  -5      540.70      533.03      9.00 o 
  13   3  -5       80.75      101.89      4.66 o 
  -8   4  -5      108.33      109.17      9.38 o 
  -6   4  -5       51.13       47.57      3.70 o 
  -4   4  -5      782.00      832.09     12.29 o 
  -2   4  -5      863.71      936.32     12.78 o 
   0   4  -5     3537.16     3803.45     50.95 o 
   2   4  -5     1539.53     1614.83     27.04 o 
   4   4  -5      727.01      687.10      6.83 o 
   6   4  -5      703.12      614.15      6.88 o 
   8   4  -5     1918.31     1825.30     19.91 o 
  10   4  -5      167.35      163.45      5.39 o 
  12   4  -5      206.30      210.29      5.98 o 
  -7   5  -5       20.25       26.61      4.82 o 
  -5   5  -5      290.13      293.66      7.44 o 
  -3   5  -5     1906.27     1897.43     21.01 o 
  -1   5  -5      662.96      680.25      9.66 o 
   1   5  -5     2318.46     2635.71     35.81 o 
   3   5  -5     3946.75     4288.79     49.41 o 
   5   5  -5      554.81      592.57      7.40 o 
   7   5  -5      599.01      584.59      7.44 o 
   9   5  -5      924.73      897.48     11.79 o 
  11   5  -5      420.58      425.92      7.96 o 
  13   5  -5       29.46       35.03      4.31 o 
  -8   6  -5      106.10      101.43      7.43 o 
  -6   6  -5      429.21      429.38     12.89 o 
  -4   6  -5     2658.29     2658.30     32.52 o 
  -2   6  -5       39.25       32.51      2.15 o 
   0   6  -5     2061.22     2363.67     32.50 o 
   2   6  -5      110.37       93.07      3.80 o 
   4   6  -5      130.57      147.21      2.74 o 
   6   6  -5      111.28      101.07      2.86 o 
   8   6  -5      833.96      833.88     12.62 o 
  10   6  -5      942.42      935.43     12.55 o 
  12   6  -5      701.86      709.67     11.23 o 
  -7   7  -5       37.53       41.80      5.53 o 
  -5   7  -5      363.75      353.21      7.18 o 
  -3   7  -5      323.89      297.96      9.64 o 
  -1   7  -5     4006.07     4182.80     48.38 o 
   1   7  -5     4172.55     4420.33     58.69 o 
   3   7  -5      107.18      128.73      3.44 o 
   5   7  -5     1856.85     1814.95     16.34 o 
   7   7  -5     1079.96     1102.14     11.98 o 
   9   7  -5      732.14      689.73      9.87 o 
  11   7  -5       65.17       65.87      3.60 o 
  13   7  -5       66.59       74.59      4.57 o 
  -8   8  -5       79.42       68.07     10.93 o 
  -6   8  -5      255.15      259.89     10.25 o 
  -4   8  -5       48.35       51.78      2.96 o 
  -2   8  -5      926.76      914.58     19.31 o 
   0   8  -5       67.65       73.25      2.89 o 
   2   8  -5     1468.91     1553.37     19.39 o 
   4   8  -5     2151.19     2201.64     18.12 o 
   6   8  -5       34.74       41.51      1.89 o 
   8   8  -5      846.25      806.15     10.58 o 
  10   8  -5      182.79      185.67      5.19 o 
  12   8  -5      397.18      398.13      8.08 o 
  -7   9  -5       49.74       45.68      5.83 o 
  -5   9  -5        7.16        9.41      3.06 o 
  -3   9  -5      540.96      530.08     18.32 o 
  -1   9  -5      202.42      205.04      4.39 o 
   1   9  -5      390.22      389.93      6.93 o 
   3   9  -5      176.39      205.59      3.53 o 
   5   9  -5      368.21      436.22      4.87 o 
   7   9  -5      486.34      493.03      6.75 o 
   9   9  -5     1285.61     1186.50     14.53 o 
  11   9  -5      116.28      135.03      4.85 o 
  13   9  -5       47.25       40.86      4.02 o 
  -8  10  -5      311.56      356.83     13.42 o 
  -6  10  -5      347.31      323.75     11.41 o 
  -4  10  -5      872.04      807.20     16.05 o 
  -2  10  -5     1781.80     1810.95     26.96 o 
   0  10  -5      536.61      466.41     13.39 o 
   2  10  -5     1363.38     1370.82     17.40 o 
   4  10  -5     1657.54     1494.98     12.80 o 
   6  10  -5     3356.19     3420.99     33.96 o 
   8  10  -5     1451.97     1437.61     16.43 o 
  10  10  -5       41.78       34.32      3.12 o 
  12  10  -5      630.64      621.99     10.50 o 
  -7  11  -5       38.83       41.85      5.92 o 
  -5  11  -5      164.32      162.64      6.53 o 
  -3  11  -5      327.30      318.41      9.96 o 
  -1  11  -5       51.24       36.91      2.02 o 
   1  11  -5     1554.82     1580.79     27.19 o 
   3  11  -5     1113.29     1075.35     12.57 o 
   5  11  -5      599.24      619.21      6.68 o 
   7  11  -5      416.82      423.90      6.61 o 
   9  11  -5      904.87      904.08     11.93 o 
  11  11  -5      524.96      516.99      9.03 o 
  13  11  -5      196.06      203.80      6.92 o 
  -8  12  -5       37.40       45.83      8.03 o 
  -6  12  -5      360.74      382.52     12.85 o 
  -4  12  -5      447.05      462.85     10.43 o 
  -2  12  -5     1527.70     1480.82     22.96 o 
   0  12  -5     1299.77     1359.66     17.14 o 
   2  12  -5     2106.86     2104.45     25.16 o 
   4  12  -5     2189.16     2166.53     20.16 o 
   6  12  -5     1471.98     1474.21     14.01 o 
   8  12  -5      556.65      528.92      7.98 o 
  10  12  -5      353.46      357.37      8.22 o 
  12  12  -5        3.75        7.47      2.87 o 
  -7  13  -5       41.77       50.53      6.09 o 
  -5  13  -5       39.48       27.44      4.35 o 
  -3  13  -5      324.21      309.92      8.01 o 
  -1  13  -5      188.17      208.25      5.88 o 
   1  13  -5      600.69      598.29     15.75 o 
   3  13  -5     1036.37     1058.75     13.74 o 
   5  13  -5      473.11      466.14      5.49 o 
   7  13  -5     1517.31     1431.36     16.03 o 
   9  13  -5      507.24      531.58      8.46 o 
  11  13  -5       77.56       82.55      3.97 o 
  13  13  -5       20.56       18.81      3.74 o 
  -6  14  -5       38.10       25.42      8.36 o 
  -4  14  -5     1160.64     1108.36     19.25 o 
  -2  14  -5      927.64      872.08     15.26 o 
   0  14  -5       75.50       62.36      2.36 o 
   2  14  -5     1223.33     1096.38     21.30 o 
   4  14  -5     1005.77     1038.78     11.60 o 
   6  14  -5      675.99      655.15      7.41 o 
   8  14  -5       21.66       22.73      2.30 o 
  10  14  -5      896.60      861.86     12.05 o 
  12  14  -5       83.90       94.78      4.86 o 
  -7  15  -5       66.52       47.04      6.44 o 
  -5  15  -5       22.22       16.90      3.65 o 
  -3  15  -5     1150.07     1184.56     19.88 o 
  -1  15  -5      471.35      448.57      9.38 o 
   1  15  -5      785.01      826.95     16.10 o 
   3  15  -5     1304.66     1323.92     16.84 o 
   5  15  -5     1071.64      991.55     11.63 o 
   7  15  -5      681.95      648.05      8.19 o 
   9  15  -5      520.32      544.92      8.65 o 
  11  15  -5        0.60       -2.41      2.41 o 
  -6  16  -5      241.08      240.61     12.81 o 
  -4  16  -5     1209.02     1231.96     26.50 o 
  -2  16  -5       36.88       36.11      3.26 o 
   0  16  -5     1647.13     1468.28     22.47 o 
   2  16  -5      835.42      856.41     14.44 o 
   4  16  -5     2043.52     1952.50     28.07 o 
   6  16  -5     1006.68      985.13     10.83 o 
   8  16  -5     1138.96     1143.14     12.92 o 
  10  16  -5      736.94      764.24     11.18 o 
  12  16  -5      409.10      423.73      9.37 o 
  -7  17  -5       54.99       52.81      6.80 o 
  -5  17  -5       57.05       52.66      4.79 o 
  -3  17  -5      242.56      250.04      9.62 o 
  -1  17  -5      649.53      678.80     12.64 o 
   1  17  -5     1057.34      971.92     19.61 o 
   3  17  -5      173.48      171.48      3.89 o 
   5  17  -5     1312.48     1221.87     12.57 o 
   7  17  -5       11.10       13.00      1.77 o 
   9  17  -5       22.81       25.60      2.66 o 
  11  17  -5       13.55       12.73      2.83 o 
  -6  18  -5        6.42        1.83      4.72 o 
  -4  18  -5      401.33      401.61     10.26 o 
  -2  18  -5      231.05      210.49      6.60 o 
   0  18  -5      304.05      301.63      9.19 o 
   2  18  -5        1.29        0.46      2.30 o 
   4  18  -5      596.10      568.46      8.83 o 
   6  18  -5       39.78       43.94      2.09 o 
   8  18  -5       70.55       74.66      2.98 o 
  10  18  -5      237.65      219.16      5.66 o 
  12  18  -5      155.63      178.05      7.22 o 
  -5  19  -5      189.98      183.05      7.57 o 
  -3  19  -5       58.06       63.44      4.42 o 
  -1  19  -5       16.15       12.38      2.85 o 
   1  19  -5     1473.59     1430.36     27.40 o 
   3  19  -5     2519.53     2461.55     43.78 o 
   5  19  -5       28.82       29.11      1.80 o 
   7  19  -5      247.98      229.55      4.55 o 
   9  19  -5      166.60      156.11      4.36 o 
  11  19  -5       37.72       39.44      4.13 o 
  -6  20  -5      203.03      230.05     11.11 o 
  -4  20  -5      189.02      204.12      7.55 o 
  -2  20  -5      508.45      522.18     14.05 o 
   0  20  -5     1180.06     1067.48     21.96 o 
   2  20  -5      410.85      390.68     10.46 o 
   4  20  -5     2154.31     2051.36     25.54 o 
   6  20  -5      202.87      198.42      5.42 o 
   8  20  -5      105.84      101.87      3.40 o 
  10  20  -5      247.30      247.53      6.12 o 
  -5  21  -5       16.88       10.16      3.73 o 
  -3  21  -5      486.17      534.43     12.53 o 
  -1  21  -5     1274.43     1218.50     20.18 o 
   1  21  -5      140.34      145.54      6.46 o 
   3  21  -5     1004.41      949.08     25.82 o 
   5  21  -5      959.34      926.95     12.23 o 
   7  21  -5      832.58      798.96     11.53 o 
   9  21  -5        3.55        4.84      2.50 o 
  11  21  -5       88.33       98.15      5.20 o 
  -6  22  -5       56.48       65.43      6.99 o 
  -4  22  -5       62.69       80.95      5.33 o 
  -2  22  -5      181.81      178.30      6.51 o 
   0  22  -5       81.77       73.15      5.10 o 
   2  22  -5      557.78      550.29     13.49 o 
   4  22  -5       92.49       93.55      5.55 o 
   6  22  -5      220.95      232.04      6.11 o 
   8  22  -5       38.16       37.30      3.01 o 
  10  22  -5       68.01       72.62      4.38 o 
  -5  23  -5      141.50      153.67     13.39 o 
  -3  23  -5        8.89        7.36      7.00 o 
  -1  23  -5       41.00       51.61      5.59 o 
   1  23  -5      540.97      482.30     12.50 o 
   3  23  -5     1563.47     1529.04     29.45 o 
   5  23  -5       44.66       35.92      3.29 o 
   7  23  -5       13.44       13.60      2.58 o 
   9  23  -5      209.88      204.74      5.91 o 
  11  23  -5      143.75      150.15      6.73 o 
  -4  24  -5       57.03       63.63      5.04 o 
  -2  24  -5       32.89       28.69      3.74 o 
   0  24  -5      364.99      360.94     11.02 o 
   2  24  -5      321.83      322.81     17.93 o 
   4  24  -5      397.58      409.09     11.43 o 
   6  24  -5      155.12      173.42      5.52 o 
   8  24  -5      438.22      442.18      8.33 o 
  10  24  -5       78.16       79.77      4.81 o 
  -5  25  -5      211.20      224.27     10.97 o 
  -3  25  -5       66.33       71.67      5.15 o 
  -1  25  -5      498.07      489.22     11.15 o 
   1  25  -5      311.87      294.62      9.78 o 
   3  25  -5     1473.90     1511.75     29.52 o 
   5  25  -5      152.49      154.46      7.08 o 
   7  25  -5      289.25      278.99      7.21 o 
   9  25  -5      578.58      577.22     12.66 o 
  -4  26  -5       11.28        8.74      3.96 o 
  -2  26  -5       26.52       29.99      4.58 o 
   0  26  -5       89.34       88.70      5.95 o 
   2  26  -5      313.08      289.22      9.58 o 
   4  26  -5      515.44      531.72     31.85 o 
   6  26  -5      113.52      105.19      6.30 o 
   8  26  -5      359.82      366.56      8.62 o 
  10  26  -5       75.20       69.64      4.63 o 
  -3  27  -5      445.85      466.91     11.70 o 
  -1  27  -5      143.86      145.25      7.72 o 
   1  27  -5      196.50      231.51      8.97 o 
   3  27  -5      837.93      833.37     23.33 o 
   5  27  -5      147.31      134.87      6.99 o 
   7  27  -5      453.15      480.69     14.21 o 
   9  27  -5       87.61      110.89      5.96 o 
  -4  28  -5       17.40       19.32      4.40 o 
  -2  28  -5       46.06       54.75      4.65 o 
   0  28  -5      131.97      116.15      7.02 o 
   2  28  -5      463.83      430.99     12.38 o 
   4  28  -5      200.46      189.22      9.18 o 
   6  28  -5      209.43      207.16      8.62 o 
   8  28  -5       59.65       56.44      7.09 o 
  -3  29  -5       45.54       50.94      4.90 o 
  -1  29  -5      231.93      232.59     24.06 o 
   1  29  -5        3.24        0.55      3.45 o 
   3  29  -5       71.65       88.00      5.85 o 
   5  29  -5      115.16      129.96      7.15 o 
   7  29  -5      107.55      107.65      5.85 o 
  -2  30  -5       81.61       57.37      4.90 o 
   0  30  -5      218.33      218.20      9.31 o 
   2  30  -5      316.56      302.00     10.45 o 
   4  30  -5      239.60      242.74      9.33 o 
   6  30  -5      161.28      151.96     11.75 o 
  -1  31  -5       59.26       61.12      5.98 o 
   1  31  -5       68.00       73.23     10.67 o 
   3  31  -5      195.33      180.61      8.28 o 
   5  31  -5      253.39      271.01     10.06 o 
   0  32  -5       65.60       56.28      5.66 o 
   2  32  -5      212.70      197.77      8.91 o 
   4  32  -5      268.57      274.21     14.84 o 
   1  33  -5       60.41       59.74      7.42 o 
   3  33  -5      581.87      630.69     21.54 o 
   2  34  -5       71.20       90.59      8.47 o 
  -8   0  -4      472.96      518.62     18.53 o 
  -6   0  -4        2.03       -3.76      3.76 o 
  -4   0  -4     2658.20     2533.29     42.10 o 
  -2   0  -4     2545.51     2295.96     37.53 o 
   0   0  -4    12949.49    12744.88    279.16 o 
   2   0  -4     1925.75     2188.06     49.81 o 
   4   0  -4     7412.76     7555.93     87.84 o 
   6   0  -4     1718.00     1690.27     22.09 o 
   8   0  -4     1123.69     1124.65     18.94 o 
  10   0  -4     1972.84     1816.05     29.15 o 
  12   0  -4      475.13      474.09     12.55 o 
  -9   1  -4       20.02       22.81      4.17 o 
  -7   1  -4      104.35      103.07      8.33 o 
  -5   1  -4      396.76      391.89     10.60 o 
  -3   1  -4      507.97      534.99      7.28 o 
  -1   1  -4     1439.94     1555.43     18.34 o 
   1   1  -4      464.47      564.52     10.60 o 
   3   1  -4      936.00      960.75      8.76 o 
   5   1  -4       95.17      105.39      2.30 o 
   7   1  -4     1485.56     1392.65     15.46 o 
   9   1  -4     1182.67     1086.43     13.50 o 
  11   1  -4      279.85      256.46      6.13 o 
  13   1  -4       49.89       42.80      4.48 o 
  -8   2  -4       59.12       67.85      5.09 o 
  -6   2  -4      513.62      479.16     10.04 o 
  -4   2  -4     2144.23     2058.62     25.50 o 
  -2   2  -4     1162.77     1156.47     13.11 o 
   0   2  -4     5512.09     5898.91     91.22 o 
   2   2  -4     2245.94     2316.88     31.38 o 
   4   2  -4     1754.59     1998.71     17.43 o 
   6   2  -4     3640.13     3920.09     33.56 o 
   8   2  -4      501.84      443.44      7.05 o 
  10   2  -4      280.95      267.88      5.95 o 
  12   2  -4      716.61      722.30     11.25 o 
  -9   3  -4       57.63       78.65      8.31 o 
  -7   3  -4      145.95      137.26      5.74 o 
  -5   3  -4     1704.06     1634.70     33.62 o 
  -3   3  -4      738.68      815.46     10.04 o 
  -1   3  -4      900.18      876.12     13.24 o 
   1   3  -4      811.65      883.44     15.44 o 
   3   3  -4     5326.14     5755.24     47.52 o 
   5   3  -4      441.26      496.52      5.64 o 
   7   3  -4      203.35      199.59      4.25 o 
   9   3  -4     1377.15     1385.08     16.26 o 
  11   3  -4      506.50      500.03      8.70 o 
  13   3  -4       10.07       13.77      3.77 o 
  -8   4  -4       13.12       10.34      5.38 o 
  -6   4  -4      734.65      800.10     17.25 o 
  -4   4  -4      101.58       80.58      3.40 o 
  -2   4  -4     2425.74     2372.24     25.02 o 
   0   4  -4      281.68      272.51      5.19 o 
   2   4  -4     1282.64     1367.50     16.64 o 
   4   4  -4     2245.58     2452.54     21.10 o 
   6   4  -4     1283.88     1267.09     12.23 o 
   8   4  -4      826.75      795.49     10.39 o 
  10   4  -4      224.62      225.59      5.45 o 
  12   4  -4      187.92      168.19      5.47 o 
  -9   5  -4      120.16      161.86      9.24 o 
  -7   5  -4      157.58      143.51      5.80 o 
  -5   5  -4     2418.01     2377.79     34.62 o 
  -3   5  -4      676.25      708.62     10.15 o 
  -1   5  -4     1143.26     1331.29     19.14 o 
   1   5  -4    10382.67    10998.66    144.03 o 
   3   5  -4     1179.97     1150.67      9.78 o 
   5   5  -4     2855.59     3175.96     27.27 o 
   7   5  -4       34.14       34.78      2.11 o 
   9   5  -4     1137.25     1139.58     14.03 o 
  11   5  -4      292.15      272.58      6.35 o 
  13   5  -4      196.73      199.22      7.44 o 
  -8   6  -4       91.36       95.68      7.05 o 
  -6   6  -4      228.09      231.12      6.63 o 
  -4   6  -4      744.93      673.43     10.14 o 
  -2   6  -4      596.60      641.28      9.23 o 
   0   6  -4      257.39      323.85      5.17 o 
   2   6  -4      445.35      412.41      5.33 o 
   4   6  -4     3774.79     3895.46     32.74 o 
   6   6  -4      235.93      206.05      3.55 o 
   8   6  -4     1343.61     1294.66     15.04 o 
  10   6  -4       33.64       34.23      3.34 o 
  12   6  -4        0.61        2.85      2.57 o 
  -9   7  -4       61.51       90.84      9.40 o 
  -7   7  -4      224.49      197.42      8.93 o 
  -5   7  -4     2503.33     2455.58     54.42 o 
  -3   7  -4     2063.82     2184.67     26.60 o 
  -1   7  -4      507.99      520.26      8.75 o 
   1   7  -4     1753.47     1884.88     25.84 o 
   3   7  -4      253.82      306.06      3.53 o 
   5   7  -4     1048.24     1105.79     11.26 o 
   7   7  -4      468.44      435.83      6.93 o 
   9   7  -4     1256.62     1186.76     14.46 o 
  11   7  -4      267.72      270.55      6.37 o 
  13   7  -4      188.95      213.43     10.48 o 
  -8   8  -4      263.95      293.98     11.57 o 
  -6   8  -4      342.63      322.78     13.43 o 
  -4   8  -4      972.55      880.45     12.51 o 
  -2   8  -4      173.45      184.35      6.46 o 
   0   8  -4     4654.76     5122.06     58.17 o 
   2   8  -4     3528.85     3996.81     41.73 o 
   4   8  -4     6544.00     7200.48     59.36 o 
   6   8  -4     1508.06     1557.58     15.57 o 
   8   8  -4     2452.29     2309.73     24.31 o 
  10   8  -4      327.20      293.88      6.24 o 
  12   8  -4        9.60        8.48      2.75 o 
  -9   9  -4      142.49      159.70     12.46 o 
  -7   9  -4      297.15      287.60     11.00 o 
  -5   9  -4      363.11      329.55      9.99 o 
  -3   9  -4      752.31      724.54     18.37 o 
  -1   9  -4     1802.02     1970.17     23.72 o 
   1   9  -4     1442.91     1631.48     22.62 o 
   3   9  -4     2651.32     2741.19     23.33 o 
   5   9  -4       47.51       81.46      2.22 o 
   7   9  -4      510.94      523.09      7.49 o 
   9   9  -4      351.15      344.35      6.85 o 
  11   9  -4      252.48      253.71      6.18 o 
  13   9  -4      236.85      235.82      8.12 o 
  -8  10  -4       91.28       94.15      7.14 o 
  -6  10  -4      301.91      290.84     11.66 o 
  -4  10  -4      710.37      780.08     11.33 o 
  -2  10  -4      278.08      232.04     10.98 o 
   0  10  -4     4392.24     4573.87     60.13 o 
   2  10  -4      814.60      862.79     10.14 o 
   4  10  -4     3329.99     3677.26     31.08 o 
   6  10  -4      511.51      574.99      7.14 o 
   8  10  -4      357.27      383.73      6.78 o 
  10  10  -4      103.06      117.72      4.32 o 
  12  10  -4       40.63       45.27      3.60 o 
  -9  11  -4      430.65      466.59     20.26 o 
  -7  11  -4       97.46      103.10     14.73 o 
  -5  11  -4     1283.77     1288.96     24.54 o 
  -3  11  -4      154.49      138.17      6.43 o 
  -1  11  -4     4540.76     4599.68     62.14 o 
   1  11  -4     2746.90     2716.21     36.57 o 
   3  11  -4      207.78      235.84      3.45 o 
   5  11  -4      750.14      709.70      7.98 o 
   7  11  -4     2484.19     2521.07     25.92 o 
   9  11  -4       97.02       96.75      4.56 o 
  11  11  -4       75.43       74.55      3.78 o 
  13  11  -4      279.17      289.36      8.85 o 
  -8  12  -4       14.78       12.21      5.31 o 
  -6  12  -4        0.55       -0.06      3.71 o 
  -4  12  -4       54.93       53.91      3.82 o 
  -2  12  -4      199.05      199.75      7.90 o 
   0  12  -4      903.57     1016.71     16.81 o 
   2  12  -4      165.77      215.22      3.68 o 
   4  12  -4      552.93      608.46      6.82 o 
   6  12  -4      624.27      681.77      8.68 o 
   8  12  -4      151.68      161.73      4.39 o 
  10  12  -4      395.74      385.41      7.33 o 
  12  12  -4      194.26      186.78      8.32 o 
  -7  13  -4       23.76       27.75      6.76 o 
  -5  13  -4      829.50      814.14     15.36 o 
  -3  13  -4      538.81      485.98     10.03 o 
  -1  13  -4     1563.08     1503.21     22.49 o 
   1  13  -4      444.95      450.73      6.48 o 
   3  13  -4     1259.72     1242.01     13.11 o 
   5  13  -4      597.20      547.05      6.59 o 
   7  13  -4      961.38      961.82     11.72 o 
   9  13  -4      354.14      343.12      6.65 o 
  11  13  -4      606.08      612.98     10.08 o 
  -8  14  -4      338.17      327.03     13.47 o 
  -6  14  -4      502.39      513.23     14.90 o 
  -4  14  -4       29.59       32.10      3.51 o 
  -2  14  -4      784.79      773.25     27.01 o 
   0  14  -4      529.57      480.74      9.03 o 
   2  14  -4      637.97      771.65     16.43 o 
   4  14  -4      482.72      514.95      6.10 o 
   6  14  -4       16.47       19.84      1.67 o 
   8  14  -4      667.35      640.21      9.41 o 
  10  14  -4      571.93      565.04      9.25 o 
  12  14  -4      261.52      261.06      7.32 o 
  -7  15  -4      336.59      362.18     13.46 o 
  -5  15  -4     1393.83     1343.65     22.72 o 
  -3  15  -4      360.49      394.94     14.36 o 
  -1  15  -4      103.21       84.56      4.89 o 
   1  15  -4     1802.47     1834.54     26.47 o 
   3  15  -4     2456.39     2285.24     24.67 o 
   5  15  -4      100.31      119.17      3.14 o 
   7  15  -4     1779.50     1738.51     18.91 o 
   9  15  -4     2864.44     2780.78     29.33 o 
  11  15  -4      149.49      151.93      5.25 o 
  -8  16  -4      143.21      146.83     13.17 o 
  -6  16  -4       24.58       32.03      5.37 o 
  -4  16  -4      280.48      246.25     10.56 o 
  -2  16  -4      427.63      442.52      9.31 o 
   0  16  -4     1207.90     1240.43     19.13 o 
   2  16  -4      599.95      569.59      7.38 o 
   4  16  -4     2453.40     2497.99     25.04 o 
   6  16  -4      154.61      156.32      4.17 o 
   8  16  -4     2153.63     2078.64     27.54 o 
  10  16  -4       39.78       29.06      2.97 o 
  12  16  -4       14.74       12.06      3.28 o 
  -7  17  -4      254.42      253.46     11.28 o 
  -5  17  -4      175.05      160.21      6.73 o 
  -3  17  -4      802.57      803.73     14.69 o 
  -1  17  -4       95.01       88.76      5.34 o 
   1  17  -4      334.66      268.78      6.19 o 
   3  17  -4     1614.68     1659.73     16.93 o 
   5  17  -4     1424.23     1456.61     15.84 o 
   7  17  -4      482.53      454.69      7.19 o 
   9  17  -4     1453.75     1458.04     24.54 o 
  11  17  -4      179.68      183.86      5.81 o 
  -8  18  -4       13.42       -1.01      6.96 o 
  -6  18  -4      350.14      352.74     12.51 o 
  -4  18  -4      502.72      492.37     15.46 o 
  -2  18  -4      302.49      317.06      7.93 o 
   0  18  -4      217.59      230.86      6.31 o 
   2  18  -4      669.47      679.07     11.85 o 
   4  18  -4      532.41      564.94      7.44 o 
   6  18  -4      903.19      856.00     10.95 o 
   8  18  -4      489.02      463.58      7.64 o 
  10  18  -4      347.10      343.74      7.15 o 
  12  18  -4       18.33       15.76      3.39 o 
  -7  19  -4        6.19       -0.29      4.67 o 
  -5  19  -4      579.51      621.35     18.76 o 
  -3  19  -4       30.77       41.27      4.22 o 
  -1  19  -4     2230.86     2190.31     32.59 o 
   1  19  -4     1867.33     1892.52     32.61 o 
   3  19  -4     2206.49     2101.92     21.09 o 
   5  19  -4      825.36      811.52     10.04 o 
   7  19  -4      235.24      219.02      4.88 o 
   9  19  -4      257.15      257.56      5.50 o 
  11  19  -4      395.51      416.57      8.96 o 
  -6  20  -4      159.07      155.02      9.43 o 
  -4  20  -4      143.23      125.33      5.98 o 
  -2  20  -4     2097.94     2054.52     38.49 o 
   0  20  -4     1450.72     1331.83     20.84 o 
   2  20  -4     3181.22     3237.84     45.39 o 
   4  20  -4      944.09      911.40      9.84 o 
   6  20  -4     2035.62     1920.81     20.62 o 
   8  20  -4      470.65      466.09      7.72 o 
  10  20  -4      280.50      318.38      6.44 o 
  -7  21  -4       14.17        9.54      5.45 o 
  -5  21  -4      322.52      335.12     15.94 o 
  -3  21  -4      861.09      818.44     15.37 o 
  -1  21  -4     1235.99     1178.17     19.28 o 
   1  21  -4      416.70      431.62     11.14 o 
   3  21  -4     1120.25     1153.16     18.53 o 
   5  21  -4      436.29      425.02      6.53 o 
   7  21  -4        8.11        5.45      1.96 o 
   9  21  -4       14.34       13.67      2.57 o 
  11  21  -4       82.81       82.43      4.20 o 
  -6  22  -4      328.86      346.61     13.33 o 
  -4  22  -4       18.51       12.77      4.38 o 
  -2  22  -4      203.60      197.03      6.75 o 
   0  22  -4        2.86        2.47      2.22 o 
   2  22  -4     1714.21     1682.05     31.50 o 
   4  22  -4      513.25      460.40      7.87 o 
   6  22  -4      359.52      371.41      9.10 o 
   8  22  -4       82.58       94.04      3.68 o 
  10  22  -4      220.28      236.29      6.05 o 
  -5  23  -4       98.68      123.29     11.73 o 
  -3  23  -4      160.04      148.80      6.43 o 
  -1  23  -4      642.95      648.57     12.65 o 
   1  23  -4      488.47      448.70     11.68 o 
   3  23  -4      523.41      494.38     10.14 o 
   5  23  -4      613.87      589.43      8.87 o 
   7  23  -4       65.04       60.70      3.00 o 
   9  23  -4      176.13      175.95      5.18 o 
  -6  24  -4       92.99      113.49      8.43 o 
  -4  24  -4      979.74      956.74     47.66 o 
  -2  24  -4      243.73      242.24      9.28 o 
   0  24  -4     1009.65     1033.91     34.58 o 
   2  24  -4     3046.93     2840.22     50.51 o 
   4  24  -4     2976.63     2929.64     42.17 o 
   6  24  -4      471.85      451.12      7.73 o 
   8  24  -4       33.66       33.48      3.04 o 
  10  24  -4      194.82      205.58      6.93 o 
  -5  25  -4      180.95      207.63     15.14 o 
  -3  25  -4      231.28      234.91      7.86 o 
  -1  25  -4      271.73      284.23     10.59 o 
   1  25  -4      160.83      141.25     20.55 o 
   3  25  -4      298.99      274.26      9.10 o 
   5  25  -4      207.29      214.75      6.49 o 
   7  25  -4      110.51      119.34      6.47 o 
   9  25  -4      202.37      217.58      6.24 o 
  -4  26  -4      518.44      548.48     12.93 o 
  -2  26  -4      385.96      398.27      9.96 o 
   0  26  -4      317.93      309.30      9.99 o 
   2  26  -4     1312.31     1271.08     25.51 o 
   4  26  -4      101.58       97.28      5.51 o 
   6  26  -4       77.47       91.08      4.47 o 
   8  26  -4      240.42      247.38      6.24 o 
  10  26  -4      134.31      139.94     29.54 o 
  -5  27  -4      167.36      173.48     10.13 o 
  -3  27  -4      168.25      160.84      6.80 o 
  -1  27  -4        0.56       -0.23      3.24 o 
   1  27  -4      117.54      129.29      6.82 o 
   3  27  -4      769.71      766.49     17.47 o 
   5  27  -4      396.16      391.80      9.71 o 
   7  27  -4       39.04       35.75      3.47 o 
   9  27  -4       10.62       10.84      3.85 o 
  -4  28  -4      236.27      241.14      8.71 o 
  -2  28  -4      145.91      157.73     11.22 o 
   0  28  -4       95.82       96.95      6.26 o 
   2  28  -4      256.70      245.64     13.43 o 
   4  28  -4       56.28       41.66      4.57 o 
   6  28  -4        3.43        4.70      2.62 o 
   8  28  -4      182.88      227.72      8.53 o 
  -3  29  -4       14.38       20.67      4.01 o 
  -1  29  -4      241.39      227.62      7.47 o 
   1  29  -4       24.98       26.39      4.19 o 
   3  29  -4       58.10       45.62      4.71 o 
   5  29  -4      347.74      371.60     11.23 o 
   7  29  -4       28.94       37.36      6.36 o 
  -4  30  -4       60.80       72.01      7.24 o 
  -2  30  -4      167.33      186.16      7.58 o 
   0  30  -4      116.46      128.07      7.25 o 
   2  30  -4       25.19       22.20      6.73 o 
   4  30  -4        2.64       -0.69      3.38 o 
   6  30  -4      168.28      179.45     13.05 o 
   8  30  -4       52.60       64.58      6.56 o 
  -3  31  -4      144.48      138.42      7.04 o 
  -1  31  -4      266.71      303.86     11.04 o 
   1  31  -4      116.01      114.01      9.38 o 
   3  31  -4      284.40      290.95      9.82 o 
   5  31  -4       99.14      123.03     11.40 o 
   7  31  -4       37.52       35.19      7.87 o 
  -2  32  -4      320.68      349.43     10.07 o 
   0  32  -4       29.03       26.85      4.58 o 
   2  32  -4      678.86      666.49     16.71 o 
   4  32  -4      190.73      221.32     14.58 o 
   6  32  -4      281.93      302.03     16.60 o 
  -1  33  -4       60.55       61.15      5.97 o 
   1  33  -4      204.22      191.81      8.69 o 
   3  33  -4       48.39       60.80      9.06 o 
   5  33  -4        4.56        3.34      6.00 o 
   0  34  -4       58.34       64.56      5.88 o 
   2  34  -4      727.11      757.22     29.91 o 
   4  34  -4      110.83      111.97     11.20 o 
   1  35  -4      276.84      278.18     17.51 o 
   3  35  -4       25.33       32.31      8.16 o 
  -9   1  -3      105.41      127.72      6.97 o 
  -7   1  -3     1213.17     1196.97     23.19 o 
  -5   1  -3     2627.07     2574.72     32.38 o 
  -3   1  -3     5193.40     5507.51     51.80 o 
  -1   1  -3      819.31      877.48      9.81 o 
   1   1  -3     5389.82     5513.68     84.86 o 
   3   1  -3     8773.47     9262.38     75.65 o 
   5   1  -3     5059.25     5127.29     42.91 o 
   7   1  -3      839.39      776.36      9.73 o 
   9   1  -3      455.19      434.74      7.30 o 
  11   1  -3      413.08      368.76      7.29 o 
  13   1  -3        1.21        1.99      3.33 o 
 -10   2  -3       66.98       73.93      8.38 o 
  -8   2  -3      206.48      221.63      7.13 o 
  -6   2  -3      328.65      330.03      7.82 o 
  -4   2  -3      197.97      176.53      4.77 o 
  -2   2  -3     3856.43     3990.71     40.62 o 
   0   2  -3     1725.33     1710.73     20.05 o 
   2   2  -3     4432.34     4452.24     38.88 o 
   4   2  -3     4428.30     4937.18     48.08 o 
   6   2  -3      450.73      476.57      5.79 o 
   8   2  -3     1148.14     1024.55     12.38 o 
  10   2  -3       31.61       27.75      2.66 o 
  12   2  -3      194.56      197.27      5.85 o 
  -9   3  -3      107.73      108.30      5.65 o 
  -7   3  -3      234.08      226.60      6.91 o 
  -5   3  -3     1356.26     1224.97     19.11 o 
  -3   3  -3       96.01       72.26      2.69 o 
  -1   3  -3     1873.09     1832.96     19.18 o 
   1   3  -3     4789.04     4557.40     61.19 o 
   3   3  -3    13897.46    13894.38    113.23 o 
   5   3  -3     2088.59     2031.02     19.44 o 
   7   3  -3     2142.40     1994.37     20.88 o 
   9   3  -3      397.37      391.17      6.86 o 
  11   3  -3      202.53      186.75      5.44 o 
  13   3  -3      161.20      178.92      7.68 o 
 -10   4  -3       28.88       32.36      7.25 o 
  -8   4  -3       68.63       58.56      4.24 o 
  -6   4  -3      658.99      637.89     11.94 o 
  -4   4  -3       14.65       13.94      1.75 o 
  -2   4  -3     3578.63     3886.06     39.64 o 
   0   4  -3     6299.16     6554.23     73.65 o 
   2   4  -3     1664.35     1843.06     14.94 o 
   4   4  -3     5162.44     5409.48     48.15 o 
   6   4  -3      921.09      947.06     10.34 o 
   8   4  -3      545.09      491.26      7.46 o 
  10   4  -3       92.72       73.50      3.48 o 
  12   4  -3       89.60      107.82      5.85 o 
  -9   5  -3      116.65      136.27     10.57 o 
  -7   5  -3      533.52      538.17     12.32 o 
  -5   5  -3     1556.53     1510.72     22.74 o 
  -3   5  -3      210.24      207.96      4.20 o 
  -1   5  -3     1151.93     1169.36     14.41 o 
   1   5  -3      491.47      595.86      7.86 o 
   3   5  -3      165.80      178.35      2.49 o 
   5   5  -3     1134.98     1221.15     13.93 o 
   7   5  -3      789.33      752.03      9.52 o 
   9   5  -3      876.00      835.51     11.13 o 
  11   5  -3      113.93      114.22      4.32 o 
  13   5  -3      131.53      127.09     10.63 o 
 -10   6  -3       62.00       77.59      9.15 o 
  -8   6  -3       78.82       71.95      5.57 o 
  -6   6  -3      465.53      444.82      9.32 o 
  -4   6  -3     1609.99     1583.03     20.03 o 
  -2   6  -3      232.86      288.66      4.66 o 
   0   6  -3    10699.40    11088.75    125.14 o 
   2   6  -3     1427.58     1421.30     12.38 o 
   4   6  -3      431.03      512.84      6.62 o 
   6   6  -3     2474.52     2564.10     24.10 o 
   8   6  -3     1517.94     1323.43     15.27 o 
  10   6  -3       56.14       49.89      3.07 o 
  12   6  -3      175.24      195.60      5.88 o 
  -9   7  -3      281.80      319.14     12.23 o 
  -7   7  -3      171.04      174.48      6.01 o 
  -5   7  -3      827.80      804.15     13.62 o 
  -3   7  -3     1165.06     1119.95     14.48 o 
  -1   7  -3      406.78      430.60      7.21 o 
   1   7  -3     4669.00     5005.57     58.69 o 
   3   7  -3     1258.31     1398.37     12.43 o 
   5   7  -3       84.50       78.66      3.39 o 
   7   7  -3      130.27      113.23      3.41 o 
   9   7  -3      699.19      656.70      9.56 o 
  11   7  -3      261.23      257.18      6.22 o 
  13   7  -3      352.55      399.45     11.72 o 
 -10   8  -3      214.62      223.41     14.17 o 
  -8   8  -3      193.62      179.81      8.80 o 
  -6   8  -3      685.23      674.89     16.50 o 
  -4   8  -3      192.95      182.65      5.13 o 
  -2   8  -3     2153.70     2079.90     29.46 o 
   0   8  -3    10494.16    10751.31    120.27 o 
   2   8  -3      183.20      186.15      2.91 o 
   4   8  -3     4203.09     4391.53     36.80 o 
   6   8  -3      435.36      393.28      5.49 o 
   8   8  -3     1764.61     1629.08     18.11 o 
  10   8  -3      284.71      271.40      6.14 o 
  12   8  -3      225.58      216.66      6.20 o 
  -9   9  -3       95.59      110.46      7.96 o 
  -7   9  -3       14.65       12.24      4.29 o 
  -5   9  -3     1382.40     1382.19     21.15 o 
  -3   9  -3       51.72       45.45      3.00 o 
  -1   9  -3     4365.31     4412.72     74.09 o 
   1   9  -3      547.28      611.72      7.34 o 
   3   9  -3     1554.39     1759.02     16.48 o 
   5   9  -3     1524.98     1581.49     16.64 o 
   7   9  -3      136.53      145.60      3.74 o 
   9   9  -3     2648.40     2586.20     28.60 o 
  11   9  -3      234.85      256.56      6.38 o 
  13   9  -3      146.45      175.80      7.14 o 
 -10  10  -3      313.14      358.68     17.43 o 
  -8  10  -3      102.19       97.70      6.94 o 
  -6  10  -3      314.48      313.31      7.98 o 
  -4  10  -3      667.59      669.73     12.32 o 
  -2  10  -3     1250.26     1237.09     18.77 o 
   0  10  -3      810.66      892.65     11.26 o 
   2  10  -3     3372.24     3764.86     33.47 o 
   4  10  -3     1107.13     1189.07     20.27 o 
   6  10  -3       55.81       72.13      3.11 o 
   8  10  -3     2780.76     2718.31     41.12 o 
  10  10  -3      386.60      375.98      7.23 o 
  12  10  -3      251.80      271.89      6.77 o 
  -9  11  -3       48.23       38.97      8.60 o 
  -7  11  -3      148.76      178.97     10.64 o 
  -5  11  -3     1069.97     1010.54     24.46 o 
  -3  11  -3       53.18       54.44      3.11 o 
  -1  11  -3      844.68      955.14     14.83 o 
   1  11  -3     3420.96     3504.85     36.81 o 
   3  11  -3      186.34      179.61      2.92 o 
   5  11  -3      386.06      406.99      5.82 o 
   7  11  -3      362.07      341.17      8.45 o 
   9  11  -3      745.81      713.58     10.20 o 
  11  11  -3      111.53      106.44      4.36 o 
  -8  12  -3      547.43      600.30     17.13 o 
  -6  12  -3      350.26      334.86     11.25 o 
  -4  12  -3       95.56       83.70      2.65 o 
  -2  12  -3      238.51      198.76      8.59 o 
   0  12  -3     5599.09     5644.77     64.71 o 
   2  12  -3     1862.88     2056.51     18.89 o 
   4  12  -3     1437.73     1486.81     15.54 o 
   6  12  -3      458.07      392.68      6.56 o 
   8  12  -3     1236.47     1147.33     15.03 o 
  10  12  -3     1344.94     1299.95     16.13 o 
  12  12  -3      103.29      102.54      4.99 o 
  -9  13  -3      261.75      265.65     11.96 o 
  -7  13  -3      154.97      147.62      8.50 o 
  -5  13  -3     2090.11     1939.39     37.42 o 
  -3  13  -3      534.93      577.48     17.74 o 
  -1  13  -3      136.02      165.49      4.70 o 
   1  13  -3     2410.63     2687.38     29.42 o 
   3  13  -3      783.13      854.99      9.50 o 
   5  13  -3      204.35      223.67      4.11 o 
   7  13  -3       91.69       84.85      3.40 o 
   9  13  -3        5.05        4.70      2.29 o 
  11  13  -3       50.30       51.79      3.56 o 
  -8  14  -3      130.49      130.36      8.40 o 
  -6  14  -3      389.32      400.91     12.73 o 
  -4  14  -3      755.09      748.77     13.73 o 
  -2  14  -3     1023.77     1016.23     20.27 o 
   0  14  -3      101.56      125.18      3.34 o 
   2  14  -3     3541.68     3720.06     35.44 o 
   4  14  -3      543.66      531.91      6.82 o 
   6  14  -3      221.90      212.04      6.78 o 
   8  14  -3      601.75      575.50      9.31 o 
  10  14  -3      826.96      856.77     12.06 o 
  12  14  -3       89.19       90.69      4.84 o 
  -9  15  -3      240.33      263.59     15.21 o 
  -7  15  -3      681.23      699.26     18.71 o 
  -5  15  -3     1069.76     1096.29     23.81 o 
  -3  15  -3      408.23      397.28      8.69 o 
  -1  15  -3     1655.64     1659.35     24.39 o 
   1  15  -3     2108.85     2151.70     23.48 o 
   3  15  -3     1520.72     1503.75     15.59 o 
   5  15  -3      344.29      329.47      5.18 o 
   7  15  -3       36.02       42.49      2.69 o 
   9  15  -3      384.30      347.88      7.36 o 
  11  15  -3       10.43       12.52      2.82 o 
  -8  16  -3      537.32      534.26     16.56 o 
  -6  16  -3     1106.90     1108.30     24.97 o 
  -4  16  -3      194.82      178.48      8.45 o 
  -2  16  -3      915.48      880.78     17.10 o 
   0  16  -3      705.49      702.73      8.94 o 
   2  16  -3      967.91     1008.42     10.73 o 
   4  16  -3      854.73      877.92     10.13 o 
   6  16  -3      219.41      205.45      4.33 o 
   8  16  -3       30.73       34.50      2.86 o 
  10  16  -3      395.11      376.25      9.26 o 
  12  16  -3      131.68      137.48      5.64 o 
  -9  17  -3      184.34      204.39     14.50 o 
  -7  17  -3      314.46      305.91     11.85 o 
  -5  17  -3      539.47      544.07     19.90 o 
  -3  17  -3      589.53      570.53     11.27 o 
  -1  17  -3      567.08      609.46     11.05 o 
   1  17  -3     1021.60     1025.27     12.26 o 
   3  17  -3       87.31      122.40      3.92 o 
   5  17  -3      768.68      769.38      9.46 o 
   7  17  -3      705.79      649.91      9.20 o 
   9  17  -3      459.52      477.16      8.80 o 
  11  17  -3      188.22      198.25      5.89 o 
  -8  18  -3      133.37      133.88      9.01 o 
  -6  18  -3       50.55       56.97     11.14 o 
  -4  18  -3     1170.39     1132.06     19.25 o 
  -2  18  -3      760.21      733.87     13.11 o 
   0  18  -3      570.00      536.54      8.52 o 
   2  18  -3     3187.09     3146.37     30.46 o 
   4  18  -3      618.01      629.09      7.98 o 
   6  18  -3      794.18      746.20      9.65 o 
   8  18  -3      124.62      116.31      4.41 o 
  10  18  -3      797.39      823.21     12.96 o 
  -7  19  -3       70.94       88.23      7.35 o 
  -5  19  -3     2170.11     2228.91     43.00 o 
  -3  19  -3      245.32      215.38      6.67 o 
  -1  19  -3     1345.21     1397.13     21.45 o 
   1  19  -3     1282.25     1278.94     20.27 o 
   3  19  -3      586.93      573.72      7.10 o 
   5  19  -3      118.29       92.36      2.96 o 
   7  19  -3      871.29      836.49     10.86 o 
   9  19  -3      215.88      224.34      8.01 o 
  11  19  -3       62.44       69.82      4.26 o 
  -8  20  -3       21.76       21.08      7.92 o 
  -6  20  -3       37.92       30.03      5.60 o 
  -4  20  -3      838.33      838.95     22.38 o 
  -2  20  -3       18.76       19.07      3.26 o 
   0  20  -3      173.38      162.20      3.77 o 
   2  20  -3     2731.27     2772.71     27.21 o 
   4  20  -3       99.10       95.51      2.97 o 
   6  20  -3     1040.32     1043.48     12.63 o 
   8  20  -3      554.28      518.51      8.26 o 
  10  20  -3      111.79      106.10      4.68 o 
  -7  21  -3      220.65      242.13     11.45 o 
  -5  21  -3     1515.83     1480.14     64.32 o 
  -3  21  -3      452.64      436.17     12.34 o 
  -1  21  -3     1672.28     1615.69     30.44 o 
   1  21  -3     2676.74     2859.49     35.07 o 
   3  21  -3     3082.68     3102.89     30.48 o 
   5  21  -3      818.92      760.41      9.63 o 
   7  21  -3      420.31      422.39      7.05 o 
   9  21  -3      272.74      268.34      8.50 o 
  11  21  -3      112.44      126.29      7.12 o 
  -8  22  -3       77.43       80.99     10.56 o 
  -6  22  -3       59.78       60.42      6.46 o 
  -4  22  -3       73.05       75.31      4.68 o 
  -2  22  -3      138.78      125.68      7.71 o 
   0  22  -3      713.04      715.68     18.41 o 
   2  22  -3      919.26      922.72     13.13 o 
   4  22  -3     1300.74     1299.03     14.48 o 
   6  22  -3       15.59       18.00      2.24 o 
   8  22  -3       78.09       81.01      3.56 o 
  10  22  -3       18.11       23.22      3.03 o 
  -7  23  -3      136.44      136.56      9.06 o 
  -5  23  -3     1212.24     1278.37     28.21 o 
  -3  23  -3      613.35      631.59     12.85 o 
  -1  23  -3      779.66      779.32     13.97 o 
   1  23  -3      101.00      110.69      4.60 o 
   3  23  -3     2357.06     2340.44     28.72 o 
   5  23  -3      564.40      570.91      8.01 o 
   7  23  -3      343.20      356.89      6.52 o 
   9  23  -3      135.42      158.99      5.00 o 
  -6  24  -3       18.31       19.52      5.37 o 
  -4  24  -3       74.73       81.11      4.94 o 
  -2  24  -3     1249.84     1245.06     20.58 o 
   0  24  -3      584.35      586.95     15.68 o 
   2  24  -3      420.82      397.15      8.75 o 
   4  24  -3      264.80      253.35      5.68 o 
   6  24  -3      647.23      640.84      9.03 o 
   8  24  -3      457.98      470.70      8.04 o 
  10  24  -3       98.61      100.79      5.64 o 
  -7  25  -3       68.49       60.24      9.68 o 
  -5  25  -3      122.46      125.67      8.33 o 
  -3  25  -3      740.21      724.25     14.28 o 
  -1  25  -3      183.77      176.46      6.08 o 
   1  25  -3       86.16       87.00      5.39 o 
   3  25  -3      153.46      139.51      5.31 o 
   5  25  -3     1377.16     1384.73     17.07 o 
   7  25  -3      117.83      115.23      4.04 o 
   9  25  -3      137.31      136.50      5.45 o 
  -6  26  -3      173.95      172.73      9.66 o 
  -4  26  -3      701.73      696.54     14.62 o 
  -2  26  -3      762.13      721.07     14.05 o 
   0  26  -3     1122.53     1034.70     21.65 o 
   2  26  -3      376.69      388.35     12.41 o 
   4  26  -3      129.79      132.16      5.36 o 
   6  26  -3      429.18      421.64      7.57 o 
   8  26  -3       67.87       80.46      4.19 o 
  -5  27  -3      232.59      218.77     10.66 o 
  -3  27  -3      289.41      295.28      8.74 o 
  -1  27  -3        8.28        9.90      5.31 o 
   1  27  -3      580.26      548.01     15.96 o 
   3  27  -3      266.56      267.44      8.31 o 
   5  27  -3        0.47       -1.31      2.25 o 
   7  27  -3      213.41      225.91      6.88 o 
   9  27  -3      139.00      163.69      7.68 o 
  -6  28  -3        8.97       19.95      7.92 o 
  -4  28  -3      966.42     1013.44     36.69 o 
  -2  28  -3       38.08       35.96      3.78 o 
   0  28  -3       14.15       18.39      3.72 o 
   2  28  -3      469.10      448.50     12.04 o 
   4  28  -3      516.37      524.24     10.98 o 
   6  28  -3      305.78      304.98      8.97 o 
   8  28  -3      298.74      294.91      8.06 o 
  -5  29  -3       20.06       37.90      6.50 o 
  -3  29  -3       50.28       57.27      7.01 o 
  -1  29  -3      294.07      288.55      8.09 o 
   1  29  -3      350.43      341.42     11.33 o 
   3  29  -3      384.90      367.31     10.77 o 
   5  29  -3      342.82      363.79     12.13 o 
   7  29  -3       19.42       17.49      3.81 o 
  -4  30  -3       66.18       83.18      7.34 o 
  -2  30  -3       47.71       55.77      4.38 o 
   0  30  -3       82.26       79.52      5.57 o 
   2  30  -3      591.31      564.83     17.55 o 
   4  30  -3       90.55       82.87     11.64 o 
   6  30  -3      337.23      325.29      9.63 o 
   8  30  -3       82.90       87.41      9.91 o 
  -3  31  -3      195.43      199.00      7.81 o 
  -1  31  -3       52.65       57.35      4.26 o 
   1  31  -3      653.38      605.77     15.28 o 
   3  31  -3      178.35      192.74     13.38 o 
   5  31  -3       25.06       23.56      4.80 o 
   7  31  -3      117.78      147.49      8.95 o 
  -4  32  -3       90.86      100.88     10.80 o 
  -2  32  -3      131.98      148.69      6.72 o 
   0  32  -3        1.92       -1.11      3.32 o 
   2  32  -3      132.42      139.60     11.70 o 
   4  32  -3       54.74       70.99      8.85 o 
   6  32  -3       75.28       84.27      7.01 o 
  -3  33  -3      132.61      125.85      8.41 o 
  -1  33  -3      163.07      182.15      8.52 o 
   1  33  -3       76.00       60.23      9.14 o 
   3  33  -3       78.84       80.65     10.00 o 
   5  33  -3      147.72      167.14     13.57 o 
  -2  34  -3      138.49      154.26      9.34 o 
   0  34  -3      229.67      269.11     17.09 o 
   2  34  -3       74.90       78.95     10.24 o 
   4  34  -3      154.70      200.75     14.84 o 
  -1  35  -3       56.92       57.63     10.01 o 
   1  35  -3       41.40       29.40      7.86 o 
   3  35  -3        8.69       15.44      6.80 o 
   2  36  -3       43.91       66.08      9.57 o 
 -10   0  -2      635.74      706.65     23.70 o 
  -8   0  -2      326.84      306.02     10.37 o 
  -6   0  -2     1040.61     1009.60     20.96 o 
  -4   0  -2     2320.30     2662.41     46.29 o 
  -2   0  -2     1478.57     1534.73     21.44 o 
   0   0  -2      319.74      361.32      9.85 o 
   2   0  -2     8010.99     7798.53     90.58 o 
   4   0  -2    10363.15    11099.13    128.12 o 
   6   0  -2     1895.15     1851.85     27.08 o 
   8   0  -2     1067.46      944.97     16.54 o 
  10   0  -2       69.56       55.86      4.46 o 
  12   0  -2      263.42      264.69      9.28 o 
 -11   1  -2        0.21       -4.40      4.40 o 
  -9   1  -2        6.87        5.62      3.12 o 
  -7   1  -2       87.61       88.54      4.04 o 
  -5   1  -2      722.13      706.30     10.77 o 
  -3   1  -2      160.69      125.98      2.84 o 
  -1   1  -2     4016.17     3968.36     39.92 o 
   1   1  -2    15670.65    15689.71    147.25 o 
   3   1  -2     4877.47     4940.22     47.89 o 
   5   1  -2      123.09      152.49      3.43 o 
   7   1  -2      415.23      455.70      6.68 o 
   9   1  -2       13.23       13.76      2.17 o 
  11   1  -2       24.31       30.10      2.93 o 
  13   1  -2       11.92       17.64      4.14 o 
 -10   2  -2      303.87      356.55      9.83 o 
  -8   2  -2     1018.36      945.98     16.83 o 
  -6   2  -2     2264.92     2073.52     26.97 o 
  -4   2  -2     2180.36     2320.69     28.82 o 
  -2   2  -2      121.26       97.84      3.02 o 
   0   2  -2     2450.26     2679.76     35.68 o 
   2   2  -2     3297.78     3154.30     28.33 o 
   4   2  -2      957.72      889.77      8.53 o 
   6   2  -2     3078.63     3197.97     31.41 o 
   8   2  -2     3142.97     2990.35     30.38 o 
  10   2  -2      194.42      158.00      4.70 o 
  12   2  -2      213.46      228.72      6.26 o 
 -11   3  -2       62.91       63.86      5.90 o 
  -9   3  -2       96.39      111.03      5.70 o 
  -7   3  -2      190.64      173.20      5.91 o 
  -5   3  -2      217.33      225.68      5.69 o 
  -3   3  -2     3847.15     4317.85     49.56 o 
  -1   3  -2     9086.31     9390.29     93.64 o 
   1   3  -2    45181.99    44302.53    411.32 o 
   3   3  -2      474.54      437.67      5.33 o 
   5   3  -2     1841.63     1950.46     18.74 o 
   7   3  -2      588.12      563.47      8.83 o 
   9   3  -2      339.55      274.40      5.66 o 
  11   3  -2       31.68       22.32      3.64 o 
  13   3  -2       54.11       63.94      8.02 o 
 -10   4  -2      271.87      306.11      9.11 o 
  -8   4  -2      707.94      684.53     15.29 o 
  -6   4  -2      597.33      501.91      9.81 o 
  -4   4  -2      394.93      390.54      7.45 o 
  -2   4  -2     1712.32     1674.77     19.95 o 
   0   4  -2    10028.86     9797.07    110.43 o 
   2   4  -2     1392.33     1439.56     13.25 o 
   4   4  -2     4596.84     4834.45     42.90 o 
   6   4  -2     1597.30     1470.84     15.70 o 
   8   4  -2      234.61      204.71      4.70 o 
  10   4  -2      152.23      146.72      5.19 o 
  12   4  -2      373.38      343.19      7.54 o 
 -11   5  -2       77.75       70.01      9.20 o 
  -9   5  -2      119.93      127.60      7.07 o 
  -7   5  -2      865.92      906.46     15.77 o 
  -5   5  -2     1994.35     2138.76     30.74 o 
  -3   5  -2       99.68      115.36      6.51 o 
  -1   5  -2     7527.11     7664.50     76.65 o 
   1   5  -2     4272.09     4425.58     41.66 o 
   3   5  -2     2172.23     2207.35     20.12 o 
   5   5  -2      194.35      155.62      3.08 o 
   7   5  -2     3059.49     3026.79     30.31 o 
   9   5  -2       67.55       60.72      3.06 o 
  11   5  -2        5.89        5.16      2.74 o 
  13   5  -2       31.51       25.08      4.14 o 
 -10   6  -2       13.58        9.02      4.71 o 
  -8   6  -2      208.07      200.62      6.65 o 
  -6   6  -2      880.95      853.22     14.50 o 
  -4   6  -2      234.24      276.19      5.96 o 
  -2   6  -2     2285.95     2389.29     27.93 o 
   0   6  -2      257.52      295.00      3.76 o 
   2   6  -2     5024.66     4859.09     42.59 o 
   4   6  -2     1529.89     1607.12     15.33 o 
   6   6  -2       85.62       65.71      3.48 o 
   8   6  -2      656.75      639.91      8.93 o 
  10   6  -2      178.62      158.06      4.74 o 
  12   6  -2      150.96      157.82      6.18 o 
  -9   7  -2      309.16      306.65     11.54 o 
  -7   7  -2      360.21      334.69      8.12 o 
  -5   7  -2      597.91      574.36     13.59 o 
  -3   7  -2     3654.14     3844.96     44.41 o 
  -1   7  -2     4614.49     4849.99     64.33 o 
   1   7  -2    38692.18    39390.39    368.18 o 
   3   7  -2     1643.81     1804.79     17.90 o 
   5   7  -2      894.72      772.38      8.54 o 
   7   7  -2      487.96      476.84      7.59 o 
   9   7  -2      721.34      666.05      9.60 o 
  11   7  -2      258.66      242.79      6.09 o 
 -10   8  -2       14.68       12.18      5.00 o 
  -8   8  -2       20.19       15.20      3.11 o 
  -6   8  -2      884.92      856.88     14.57 o 
  -4   8  -2     4341.92     4610.02     53.29 o 
  -2   8  -2     1234.97     1199.12     17.21 o 
   0   8  -2      328.67      333.04      5.76 o 
   2   8  -2     6512.03     6437.15     56.19 o 
   4   8  -2     1278.14     1391.02     13.56 o 
   6   8  -2      664.63      706.23      9.55 o 
   8   8  -2        1.15       -0.47      1.98 o 
  10   8  -2      497.87      462.35      8.00 o 
  12   8  -2       18.14        6.80      3.01 o 
  -9   9  -2       53.74       56.62      6.05 o 
  -7   9  -2      726.38      716.00     13.33 o 
  -5   9  -2      481.47      490.47      9.32 o 
  -3   9  -2     2304.56     2281.57     27.19 o 
  -1   9  -2     9880.49    10305.81    169.06 o 
   1   9  -2     2585.82     2518.67     22.55 o 
   3   9  -2     1548.52     1814.03     16.90 o 
   5   9  -2     6101.31     6454.60     61.17 o 
   7   9  -2     2691.31     2610.87     28.92 o 
   9   9  -2      127.37      118.79      4.20 o 
  11   9  -2      294.00      277.74      6.49 o 
 -10  10  -2        0.57       -0.54      6.21 o 
  -8  10  -2      146.41      125.80      8.02 o 
  -6  10  -2      206.84      184.41      5.61 o 
  -4  10  -2     1214.62     1237.22     16.06 o 
  -2  10  -2     1204.35     1202.54     17.93 o 
   0  10  -2     1101.85      901.97     13.83 o 
   2  10  -2       96.56       66.25      2.85 o 
   4  10  -2      297.86      260.30      4.49 o 
   6  10  -2       73.95       92.90      3.92 o 
   8  10  -2     1089.79     1135.63     14.82 o 
  10  10  -2      373.46      351.50      6.93 o 
  12  10  -2        0.51       -0.32      2.84 o 
  -9  11  -2       20.39       22.12      5.32 o 
  -7  11  -2      375.25      360.27      8.51 o 
  -5  11  -2     1778.53     1756.50     25.84 o 
  -3  11  -2     2309.47     2217.14     26.61 o 
  -1  11  -2      582.31      656.44      9.78 o 
   1  11  -2    11612.78    12603.00    109.66 o 
   3  11  -2     6717.69     6850.54     59.93 o 
   5  11  -2     1293.16     1236.34     14.58 o 
   7  11  -2       46.29       33.19      2.39 o 
   9  11  -2     1726.38     1665.50     20.67 o 
  11  11  -2      170.11      185.09      5.59 o 
 -10  12  -2        3.98        8.96      6.42 o 
  -8  12  -2      150.92      127.36     13.14 o 
  -6  12  -2      398.11      390.95      8.36 o 
  -4  12  -2      361.65      361.16      6.76 o 
  -2  12  -2       38.80       45.70      2.51 o 
   0  12  -2      614.03      697.58      8.43 o 
   2  12  -2     1510.80     1535.49     15.45 o 
   4  12  -2     1396.75     1498.19     15.60 o 
   6  12  -2     1282.02     1244.63     15.11 o 
   8  12  -2      269.44      285.64      6.26 o 
  10  12  -2      255.74      251.70      5.97 o 
  12  12  -2       14.25       14.10      3.69 o 
  -9  13  -2      264.27      276.95     11.90 o 
  -7  13  -2      471.28      460.35     13.85 o 
  -5  13  -2     1103.93     1087.21     18.27 o 
  -3  13  -2     1105.55     1082.81     17.16 o 
  -1  13  -2     4152.78     4350.82     45.43 o 
   1  13  -2    11661.69    11833.66    109.69 o 
   3  13  -2      499.03      575.98      6.91 o 
   5  13  -2     3544.63     3646.14     38.43 o 
   7  13  -2     1022.69      946.82     12.59 o 
   9  13  -2      849.40      833.35     14.86 o 
  11  13  -2      338.32      376.46      7.74 o 
 -10  14  -2       60.17       43.94      8.87 o 
  -8  14  -2      157.39      144.53      8.46 o 
  -6  14  -2     3126.61     3080.98     56.29 o 
  -4  14  -2       60.12       56.80      3.77 o 
  -2  14  -2      419.67      411.47      7.01 o 
   0  14  -2     2948.48     3157.43     30.39 o 
   2  14  -2     2996.12     3250.73     31.25 o 
   4  14  -2      813.18      796.17      9.24 o 
   6  14  -2       85.91       97.21      4.06 o 
   8  14  -2     1298.04     1294.53     16.59 o 
  10  14  -2       59.55       61.27      3.81 o 
  12  14  -2       13.14       11.35      4.33 o 
  -9  15  -2      391.69      425.83     14.88 o 
  -7  15  -2       33.07       28.56      5.19 o 
  -5  15  -2      711.93      714.43     17.13 o 
  -3  15  -2      375.89      351.11      7.76 o 
  -1  15  -2     3298.28     3421.36     36.31 o 
   1  15  -2     2267.92     2269.39     24.20 o 
   3  15  -2     3018.81     3014.97     29.33 o 
   5  15  -2      158.30      149.99      3.54 o 
   7  15  -2      561.91      504.20      9.41 o 
   9  15  -2      217.90      211.96      9.96 o 
  11  15  -2      374.15      393.20      8.04 o 
  -8  16  -2      138.66      127.67      8.33 o 
  -6  16  -2      146.72      160.45      8.48 o 
  -4  16  -2     1858.78     1795.52     27.26 o 
  -2  16  -2      574.93      604.46      9.11 o 
   0  16  -2     3471.56     3740.45     35.92 o 
   2  16  -2      538.63      499.17      5.71 o 
   4  16  -2      920.53      982.38     11.11 o 
   6  16  -2      165.55      158.72      4.64 o 
   8  16  -2       27.07       26.89      2.75 o 
  10  16  -2       78.73       76.25      5.02 o 
  12  16  -2       45.43       54.74      6.39 o 
  -9  17  -2       62.16       69.83      7.38 o 
  -7  17  -2      430.69      474.01     14.50 o 
  -5  17  -2      950.00      859.53     19.90 o 
  -3  17  -2      555.39      595.21     11.20 o 
  -1  17  -2     2009.45     2019.20     20.05 o 
   1  17  -2     4327.61     4283.14     40.67 o 
   3  17  -2      520.09      527.09      6.70 o 
   5  17  -2      208.06      187.84      3.91 o 
   7  17  -2      467.94      451.42      7.70 o 
   9  17  -2      355.57      340.31      7.30 o 
  11  17  -2      108.39      137.06      5.49 o 
  -8  18  -2      216.92      226.12     10.78 o 
  -6  18  -2      362.61      340.65     11.76 o 
  -4  18  -2     1167.83     1139.89     20.44 o 
  -2  18  -2      570.65      578.06     12.88 o 
   0  18  -2      704.69      573.27      9.54 o 
   2  18  -2      475.35      442.89      5.78 o 
   4  18  -2      163.40      145.48      4.32 o 
   6  18  -2        5.86        9.02      1.77 o 
   8  18  -2       67.28       63.70      3.49 o 
  10  18  -2      193.06      213.96      6.36 o 
  -9  19  -2      122.84      123.58     11.27 o 
  -7  19  -2      100.66       96.34      9.32 o 
  -5  19  -2      582.80      587.65     23.04 o 
  -3  19  -2     2270.10     2155.11     31.75 o 
  -1  19  -2      524.58      601.72     10.32 o 
   1  19  -2      714.00      817.46      9.11 o 
   3  19  -2     1429.72     1488.17     15.71 o 
   5  19  -2      761.79      764.18      9.56 o 
   7  19  -2      456.88      435.72      7.25 o 
   9  19  -2        6.80        4.50      2.57 o 
  11  19  -2       32.18       35.05      4.18 o 
  -8  20  -2       86.00       87.92      7.46 o 
  -6  20  -2      177.10      178.60      9.53 o 
  -4  20  -2      432.61      411.13      9.55 o 
  -2  20  -2      218.60      229.46      5.33 o 
   0  20  -2     2525.03     2436.98     24.40 o 
   2  20  -2      164.14      183.77      3.67 o 
   4  20  -2      110.56      105.39      3.04 o 
   6  20  -2      150.91      125.42      4.04 o 
   8  20  -2       88.73       96.40      3.78 o 
  10  20  -2      464.11      465.53     10.13 o 
  -9  21  -2      166.74      159.33     12.98 o 
  -7  21  -2       29.81       27.78      9.13 o 
  -5  21  -2       17.92       17.06      4.33 o 
  -3  21  -2      108.54      109.46      5.30 o 
  -1  21  -2      375.68      386.42      5.46 o 
   1  21  -2     1045.70     1097.08     11.85 o 
   3  21  -2      201.51      193.50      3.56 o 
   5  21  -2       65.89       61.59      2.53 o 
   7  21  -2      195.44      173.04      4.49 o 
   9  21  -2       50.24       59.06      4.26 o 
  11  21  -2       24.42       27.20      4.78 o 
  -8  22  -2        9.93       11.74      5.29 o 
  -6  22  -2      146.24      129.01      8.09 o 
  -4  22  -2     1902.88     1869.54     29.00 o 
  -2  22  -2     1530.48     1466.49     27.67 o 
   0  22  -2      134.05      124.79      3.48 o 
   2  22  -2      804.44      789.76     10.08 o 
   4  22  -2      339.36      330.07      6.06 o 
   6  22  -2      200.85      177.27      4.31 o 
   8  22  -2      155.72      160.79      4.78 o 
  10  22  -2      185.17      184.62      6.30 o 
  -7  23  -2        7.99        5.06      5.04 o 
  -5  23  -2      159.89      145.54      8.13 o 
  -3  23  -2      165.97      162.38      6.40 o 
  -1  23  -2       92.54       89.69      5.52 o 
   1  23  -2      155.65      172.45      4.52 o 
   3  23  -2      862.72      816.93     11.47 o 
   5  23  -2        5.60       10.30      1.87 o 
   7  23  -2       68.06       67.51      3.09 o 
   9  23  -2      104.95      128.82      5.24 o 
  -8  24  -2      259.61      287.92     16.83 o 
  -6  24  -2      761.90      793.66     20.53 o 
  -4  24  -2      771.22      760.30     41.27 o 
  -2  24  -2      132.30      109.34      4.92 o 
   0  24  -2     1066.96     1011.04     14.80 o 
   2  24  -2      908.56      833.08     15.99 o 
   4  24  -2      456.69      441.39      6.64 o 
   6  24  -2     1224.76     1159.58     13.86 o 
   8  24  -2      382.09      362.26      7.98 o 
  10  24  -2       98.06      112.69      6.62 o 
  -7  25  -2       43.81       32.59      6.30 o 
  -5  25  -2      272.21      262.39     14.21 o 
  -3  25  -2       15.98       12.33      3.04 o 
  -1  25  -2       71.55       79.10      4.07 o 
   1  25  -2     1355.36     1209.63     19.38 o 
   3  25  -2      205.12      221.63      8.97 o 
   5  25  -2       93.03       97.73      3.38 o 
   7  25  -2       37.29       35.61      3.14 o 
   9  25  -2      534.08      543.14     10.53 o 
  -6  26  -2      348.16      348.56     13.15 o 
  -4  26  -2       44.89       49.39      5.66 o 
  -2  26  -2      819.03      807.73     14.77 o 
   0  26  -2      210.44      185.33      5.72 o 
   2  26  -2      457.73      449.07     10.29 o 
   4  26  -2      374.98      355.42      8.29 o 
   6  26  -2      338.58      319.44      6.98 o 
   8  26  -2       98.85      102.55      4.75 o 
  -7  27  -2       56.21       61.10      9.78 o 
  -5  27  -2       12.93        9.52      4.94 o 
  -3  27  -2      129.46      124.26      5.96 o 
  -1  27  -2      243.01      213.10      6.36 o 
   1  27  -2       84.42      103.56      4.65 o 
   3  27  -2      501.33      457.77     10.12 o 
   5  27  -2      118.44      132.52      4.56 o 
   7  27  -2      158.74      149.64      5.26 o 
   9  27  -2       54.81       50.95      4.59 o 
  -6  28  -2      538.50      573.00     17.52 o 
  -4  28  -2       20.40       30.45      5.11 o 
  -2  28  -2      163.54      169.24      6.78 o 
   0  28  -2       25.05       24.06      3.48 o 
   2  28  -2      704.41      678.55     12.72 o 
   4  28  -2      170.87      179.19      8.17 o 
   6  28  -2      802.21      846.72     12.85 o 
   8  28  -2      414.68      464.86      9.49 o 
  -5  29  -2       12.97       12.48      5.07 o 
  -3  29  -2      146.55      140.24     11.35 o 
  -1  29  -2      193.36      189.64      8.13 o 
   1  29  -2      230.95      205.72      7.65 o 
   3  29  -2      224.27      221.65      8.97 o 
   5  29  -2       25.01       21.97      3.66 o 
   7  29  -2       67.22       76.94      5.78 o 
  -6  30  -2      111.95       93.64     10.42 o 
  -4  30  -2      374.30      420.92     14.20 o 
  -2  30  -2       94.43       96.91      5.12 o 
   0  30  -2      166.02      155.59      7.02 o 
   2  30  -2      432.33      452.74     20.12 o 
   4  30  -2      302.45      295.72     10.72 o 
   6  30  -2       74.58       84.05      5.32 o 
   8  30  -2       61.53       63.37      5.31 o 
  -5  31  -2       42.98       47.16      8.92 o 
  -3  31  -2       67.75       87.93      6.97 o 
  -1  31  -2       41.18       42.68      3.83 o 
   1  31  -2       45.00       35.07      7.30 o 
   3  31  -2      734.11      716.07     18.29 o 
   5  31  -2       12.35        0.62      4.04 o 
   7  31  -2       41.91       48.38      5.67 o 
  -4  32  -2       74.11       62.05     11.16 o 
  -2  32  -2       30.59       28.37      6.53 o 
   0  32  -2       44.77       49.10      8.09 o 
   2  32  -2       43.83       45.57      7.99 o 
   4  32  -2      242.15      248.82     10.20 o 
   6  32  -2       15.60       14.78      3.89 o 
  -3  33  -2      158.21      170.70     13.85 o 
  -1  33  -2      325.27      318.23     18.20 o 
   1  33  -2      137.13      148.02     12.45 o 
   3  33  -2      138.60      163.65     13.34 o 
   5  33  -2      341.21      380.65     13.06 o 
  -2  34  -2       53.77       52.70      6.05 o 
   0  34  -2       35.92       26.32      8.02 o 
   2  34  -2       52.03       40.09      7.98 o 
   4  34  -2       54.02       69.65      9.46 o 
  -1  35  -2       91.03       89.06     10.96 o 
   1  35  -2      399.27      422.14     21.25 o 
   3  35  -2      108.97      118.57     11.60 o 
 -11   1  -1       37.00       53.23      6.42 o 
  -9   1  -1      158.44      184.40      6.08 o 
  -7   1  -1      878.59      774.07     12.37 o 
  -5   1  -1     2882.50     2787.62     34.48 o 
  -3   1  -1     2653.32     2861.12     34.34 o 
  -1   1  -1    13667.59    13569.06    126.41 o 
   1   1  -1     9156.10     9117.20     89.21 o 
   3   1  -1     5736.95     5850.09     48.17 o 
   5   1  -1      861.86      951.77     16.25 o 
   7   1  -1     2320.69     2294.05     23.55 o 
   9   1  -1     1931.73     1714.86     19.23 o 
  11   1  -1      489.02      469.68      8.43 o 
 -10   2  -1        2.46       -1.28      3.07 o 
  -8   2  -1      511.60      454.89      9.15 o 
  -6   2  -1      132.96      137.75      4.27 o 
  -4   2  -1     2190.14     2179.36     27.05 o 
  -2   2  -1     4157.73     4330.55     44.75 o 
   0   2  -1     1021.26     1046.22     11.15 o 
   2   2  -1     6613.21     6950.81     60.62 o 
   4   2  -1     3907.31     4074.03     35.85 o 
   6   2  -1      920.47      959.11     11.00 o 
   8   2  -1      151.33      157.00      4.23 o 
  10   2  -1       42.61       33.94      2.78 o 
  12   2  -1       64.66       62.09      4.55 o 
 -11   3  -1      136.48      149.51      7.85 o 
  -9   3  -1      128.28      139.03      6.07 o 
  -7   3  -1     1001.00      954.02     14.47 o 
  -5   3  -1      193.09      196.28      4.72 o 
  -3   3  -1     6751.82     7267.02     95.74 o 
  -1   3  -1     7220.17     7311.17     83.13 o 
   1   3  -1     1068.76     1131.91     14.64 o 
   3   3  -1     4383.09     4615.62     40.67 o 
   5   3  -1     3481.65     3733.36     33.31 o 
   7   3  -1     2474.91     2424.75     24.81 o 
   9   3  -1      148.57      144.13      4.49 o 
  11   3  -1      382.96      369.72      7.48 o 
 -10   4  -1      104.45       86.77      5.21 o 
  -8   4  -1     1268.91     1142.77     19.29 o 
  -6   4  -1     2123.46     2016.20     29.47 o 
  -4   4  -1     4762.50     5182.70     72.06 o 
  -2   4  -1     3636.00     3469.52     39.73 o 
   0   4  -1    35486.10    34681.03    584.33 o 
   2   4  -1     1543.87     1602.27     15.60 o 
   4   4  -1     2632.20     2715.93     24.42 o 
   6   4  -1      626.22      579.92      7.37 o 
   8   4  -1     3215.68     3126.16     31.66 o 
  10   4  -1      177.93      167.51      4.91 o 
  12   4  -1      188.19      181.49      8.30 o 
 -11   5  -1      166.56      188.46      8.77 o 
  -9   5  -1      193.42      189.44      6.69 o 
  -7   5  -1     1064.70     1034.34     17.28 o 
  -5   5  -1      304.15      284.12      6.39 o 
  -3   5  -1     3643.37     3597.07     48.39 o 
  -1   5  -1    24132.17    23703.64    389.27 o 
   1   5  -1     9256.35     9196.04     80.56 o 
   3   5  -1      972.66     1045.16     10.82 o 
   5   5  -1    10803.82    11348.26     92.36 o 
   7   5  -1      866.63      849.98     10.27 o 
   9   5  -1      390.85      356.97      6.64 o 
  11   5  -1      147.43      144.45      4.99 o 
 -10   6  -1      209.33      223.45      7.63 o 
  -8   6  -1      256.76      219.56     10.39 o 
  -6   6  -1     1083.86     1037.81     16.77 o 
  -4   6  -1     5056.01     5360.68     71.77 o 
  -2   6  -1     3935.24     3915.72     52.28 o 
   0   6  -1    25114.03    26152.33    335.28 o 
   2   6  -1     6768.24     6940.15     69.63 o 
   4   6  -1     1836.00     1910.32     17.92 o 
   6   6  -1      355.51      360.60      5.44 o 
   8   6  -1     2991.55     2939.74     33.26 o 
  10   6  -1      143.27      120.13      4.33 o 
  12   6  -1       41.11       40.04      4.48 o 
 -11   7  -1      234.29      264.84     14.47 o 
  -9   7  -1      323.78      318.91      9.07 o 
  -7   7  -1      236.74      206.57      6.25 o 
  -5   7  -1      604.06      664.79     11.45 o 
  -3   7  -1      600.45      648.10      8.88 o 
  -1   7  -1     1023.96     1104.09     12.17 o 
   1   7  -1    44584.95    44906.65    416.34 o 
   3   7  -1     2308.78     2267.41     22.09 o 
   5   7  -1     2224.65     2386.48     22.08 o 
   7   7  -1      528.79      554.05      7.61 o 
   9   7  -1     1081.96      952.46     13.35 o 
  11   7  -1       19.36       22.26      2.93 o 
 -10   8  -1       24.56       20.37      3.88 o 
  -8   8  -1     1270.47     1228.72     20.52 o 
  -6   8  -1      112.34      105.44      4.34 o 
  -4   8  -1     2176.14     2158.50     30.37 o 
  -2   8  -1      565.59      564.68      6.92 o 
   0   8  -1    15495.53    15280.40    157.64 o 
   2   8  -1      345.06      400.13      4.46 o 
   4   8  -1     2571.19     2838.29     34.44 o 
   6   8  -1     2597.25     2609.72     25.91 o 
   8   8  -1      116.60      115.76      5.25 o 
  10   8  -1      467.71      475.95      8.19 o 
  12   8  -1      186.51      144.16      6.80 o 
 -11   9  -1       10.26        8.47      6.96 o 
  -9   9  -1      336.75      311.14     12.56 o 
  -7   9  -1      624.56      616.24     11.86 o 
  -5   9  -1      905.83      872.79     14.26 o 
  -3   9  -1      480.92      520.64      7.45 o 
  -1   9  -1     2346.53     2519.88     24.07 o 
   1   9  -1    11706.03    11365.69    108.01 o 
   3   9  -1     3620.79     3814.46     36.35 o 
   5   9  -1      815.40      827.82     11.52 o 
   7   9  -1       10.30       11.12      2.00 o 
   9   9  -1     1699.00     1535.38     19.27 o 
  11   9  -1      231.09      216.77      5.90 o 
 -10  10  -1      159.04      179.45      9.80 o 
  -8  10  -1      549.11      557.37     11.53 o 
  -6  10  -1     2781.25     2584.47     36.99 o 
  -4  10  -1     1099.47     1073.97     16.35 o 
  -2  10  -1      319.17      331.47      5.56 o 
   0  10  -1     4182.37     4504.86     39.68 o 
   2  10  -1     8238.11     8299.20     72.18 o 
   4  10  -1     3169.64     3230.45     31.35 o 
   6  10  -1      238.37      207.61      4.52 o 
   8  10  -1     1415.78     1318.87     21.91 o 
  10  10  -1      156.57      152.73      5.24 o 
  12  10  -1        2.87        1.80      3.36 o 
 -11  11  -1        3.10        9.21      6.48 o 
  -9  11  -1      122.82      129.14     15.18 o 
  -7  11  -1      149.75      157.31      6.32 o 
  -5  11  -1      176.18      174.50      5.00 o 
  -3  11  -1       63.79       80.03      2.41 o 
  -1  11  -1     2480.34     2654.34     23.46 o 
   1  11  -1     2349.71     2394.53     21.90 o 
   3  11  -1     2602.82     2681.29     27.94 o 
   5  11  -1      210.50      185.70      4.03 o 
   7  11  -1      303.16      309.83      6.01 o 
   9  11  -1      279.04      277.22      6.47 o 
  11  11  -1       59.80       54.07      3.57 o 
 -10  12  -1      100.55      100.35      7.87 o 
  -8  12  -1      543.92      542.52     19.26 o 
  -6  12  -1     1046.07     1055.03     17.21 o 
  -4  12  -1     1055.99     1005.03     15.51 o 
  -2  12  -1     2012.20     2050.37     20.11 o 
   0  12  -1      844.00      935.44      9.20 o 
   2  12  -1      939.14      924.76     10.08 o 
   4  12  -1     2294.38     2202.24     23.77 o 
   6  12  -1      892.89      906.15     11.77 o 
   8  12  -1       51.37       42.04      2.95 o 
  10  12  -1      164.73      156.27      5.35 o 
  12  12  -1       66.97       72.61      5.09 o 
 -11  13  -1       13.04        2.70      6.88 o 
  -9  13  -1        9.20        8.39      4.53 o 
  -7  13  -1     1137.55     1107.26     18.39 o 
  -5  13  -1      518.23      499.52      9.34 o 
  -3  13  -1      744.55      785.86      9.67 o 
  -1  13  -1      517.10      551.39      6.48 o 
   1  13  -1     9449.99    10308.72     97.58 o 
   3  13  -1     3044.54     3252.44     31.36 o 
   5  13  -1      693.29      684.53      9.95 o 
   7  13  -1       46.37       41.09      2.68 o 
   9  13  -1       39.46       39.29      3.20 o 
  11  13  -1       21.05       22.92      3.35 o 
 -10  14  -1       35.78       37.59     11.24 o 
  -8  14  -1      300.72      329.68     12.00 o 
  -6  14  -1      109.76      116.52      6.48 o 
  -4  14  -1     1943.66     1954.17     28.11 o 
  -2  14  -1     1468.79     1639.82     20.33 o 
   0  14  -1     6419.95     7487.53     65.52 o 
   2  14  -1     4944.62     4983.11     48.13 o 
   4  14  -1       62.67       32.27      1.71 o 
   6  14  -1      862.20      811.62     10.88 o 
   8  14  -1       61.25       47.30      5.71 o 
  10  14  -1      160.05      167.15      8.15 o 
  -9  15  -1      106.34       94.06      7.36 o 
  -7  15  -1      111.29       88.63      6.56 o 
  -5  15  -1      340.80      346.20     10.23 o 
  -3  15  -1      492.52      478.09      8.35 o 
  -1  15  -1     2698.95     2674.52     23.89 o 
   1  15  -1     1965.78     2174.42     44.30 o 
   3  15  -1      281.05      286.39      4.29 o 
   5  15  -1     1115.51     1085.14     13.30 o 
   7  15  -1      284.56      308.31      6.25 o 
   9  15  -1      138.74      132.10      4.84 o 
  11  15  -1       49.03       45.49      4.31 o 
 -10  16  -1      188.08      198.05     14.10 o 
  -8  16  -1       47.98       46.80      5.92 o 
  -6  16  -1      950.76      948.78     21.61 o 
  -4  16  -1     2659.08     2756.29     38.48 o 
  -2  16  -1     3691.70     3712.30     35.51 o 
   0  16  -1     2212.25     2216.27     25.87 o 
   2  16  -1       27.75       41.98      1.96 o 
   4  16  -1     3395.15     3327.56     32.55 o 
   6  16  -1      626.29      551.02      8.37 o 
   8  16  -1      821.57      852.12     13.63 o 
  10  16  -1      168.76      166.17      5.81 o 
  -9  17  -1       63.66       64.28      6.97 o 
  -7  17  -1      478.23      480.56     14.58 o 
  -5  17  -1      242.14      250.07      9.04 o 
  -3  17  -1      332.32      332.53      6.38 o 
  -1  17  -1      423.93      485.20      5.59 o 
   1  17  -1     4958.62     5213.86     54.56 o 
   3  17  -1      449.09      403.70      6.10 o 
   5  17  -1      673.63      691.39      8.76 o 
   7  17  -1      403.31      431.60      7.63 o 
   9  17  -1      291.74      275.65      6.72 o 
  11  17  -1       99.31      108.19      5.48 o 
 -10  18  -1       16.45       26.46      7.63 o 
  -8  18  -1      120.01      118.67      8.07 o 
  -6  18  -1      564.15      539.99     14.89 o 
  -4  18  -1      822.49      774.58     13.40 o 
  -2  18  -1      300.37      344.16      5.53 o 
   0  18  -1     1747.42     1766.48     18.01 o 
   2  18  -1      299.67      285.45      4.45 o 
   4  18  -1     1390.56     1355.63     14.65 o 
   6  18  -1       48.89       57.78      2.66 o 
   8  18  -1      506.91      491.52      8.75 o 
  10  18  -1      132.34      153.16      5.53 o 
  -9  19  -1      485.30      512.63     16.56 o 
  -7  19  -1       73.64       64.65     11.15 o 
  -5  19  -1      502.03      499.16     13.71 o 
  -3  19  -1     1272.30     1258.16     16.33 o 
  -1  19  -1      852.99      846.66      8.82 o 
   1  19  -1      568.25      623.48      8.36 o 
   3  19  -1     2232.89     2272.22     25.36 o 
   5  19  -1     1109.01     1047.76     14.87 o 
   7  19  -1      473.97      447.41      7.31 o 
   9  19  -1       30.90       34.58      3.26 o 
  11  19  -1      146.04      141.65      7.28 o 
  -8  20  -1      326.35      330.07     12.66 o 
  -6  20  -1      224.11      226.47     10.74 o 
  -4  20  -1      837.77      815.59     18.63 o 
  -2  20  -1      247.55      229.30      4.56 o 
   0  20  -1     1199.53     1257.57     13.53 o 
   2  20  -1      133.81      118.48      3.82 o 
   4  20  -1      118.40      132.38      3.69 o 
   6  20  -1      418.41      388.12      6.40 o 
   8  20  -1      313.23      323.55      6.49 o 
  10  20  -1       45.03       44.94      3.74 o 
  -9  21  -1      122.24      116.68     11.12 o 
  -7  21  -1      340.90      365.23     19.44 o 
  -5  21  -1      489.41      461.16     18.03 o 
  -3  21  -1      377.59      363.43     14.04 o 
  -1  21  -1     1094.14     1053.67     10.79 o 
   1  21  -1     1426.76     1439.54     19.24 o 
   3  21  -1     1152.34     1075.97     12.07 o 
   5  21  -1     1044.16     1068.52     12.67 o 
   7  21  -1      566.00      545.95      8.35 o 
   9  21  -1       93.92      100.16      4.12 o 
  -8  22  -1      339.93      333.89     18.47 o 
  -6  22  -1      498.99      503.11     16.45 o 
  -4  22  -1       65.82       52.91      6.48 o 
  -2  22  -1      645.63      653.63      9.44 o 
   0  22  -1      139.10      154.90      3.41 o 
   2  22  -1      813.73      788.09     14.64 o 
   4  22  -1      120.50      112.21      4.36 o 
   6  22  -1      442.85      435.29      7.62 o 
   8  22  -1       19.50       15.52      2.94 o 
  10  22  -1      180.59      181.17      6.97 o 
  -9  23  -1      211.83      179.56     13.48 o 
  -7  23  -1       11.96       13.03      6.63 o 
  -5  23  -1      212.59      208.97      9.34 o 
  -3  23  -1     1251.49     1179.35     23.27 o 
  -1  23  -1      206.80      216.11      5.88 o 
   1  23  -1      124.11      113.02      4.72 o 
   3  23  -1     1457.78     1398.04     19.68 o 
   5  23  -1     1237.13     1237.79     25.37 o 
   7  23  -1      573.41      596.87     10.18 o 
   9  23  -1       81.17       78.14      4.50 o 
  -8  24  -1       93.28       91.63     10.02 o 
  -6  24  -1      161.55      155.55     10.29 o 
  -4  24  -1       28.36       32.32      4.71 o 
  -2  24  -1      379.21      352.48      8.02 o 
   0  24  -1     3029.60     3020.17     40.13 o 
   2  24  -1      179.20      180.02      6.98 o 
   4  24  -1      185.29      171.60      3.94 o 
   6  24  -1       69.86       71.87      4.65 o 
   8  24  -1       54.09       62.01      3.93 o 
  -7  25  -1       90.66       87.59      7.76 o 
  -5  25  -1      136.24      120.33      7.88 o 
  -3  25  -1      180.18      186.59      7.98 o 
  -1  25  -1      873.11      814.59     13.57 o 
   1  25  -1      389.28      366.47     12.47 o 
   3  25  -1      894.63      868.94     14.15 o 
   5  25  -1      446.41      431.23      7.88 o 
   7  25  -1      291.62      271.48      6.68 o 
   9  25  -1      432.57      461.34     10.65 o 
  -8  26  -1       31.10       26.84      8.70 o 
  -6  26  -1      258.15      232.59     16.92 o 
  -4  26  -1       81.15       75.43      5.91 o 
  -2  26  -1      343.78      332.02     11.36 o 
   0  26  -1      320.86      306.55      6.30 o 
   2  26  -1       91.69      109.15      5.01 o 
   4  26  -1       90.74       84.05      3.80 o 
   6  26  -1      148.52      129.70      4.81 o 
   8  26  -1      107.96      117.85      5.09 o 
  -7  27  -1        9.79        3.24      6.61 o 
  -5  27  -1      111.08      103.10     10.12 o 
  -3  27  -1      649.75      653.34     20.65 o 
  -1  27  -1      290.17      283.78      7.21 o 
   1  27  -1       32.11       36.40      2.94 o 
   3  27  -1      444.60      485.10     17.63 o 
   5  27  -1       88.77       97.00      3.99 o 
   7  27  -1      163.56      156.37      5.50 o 
   9  27  -1      216.71      241.14     10.82 o 
  -6  28  -1      252.54      258.54     11.53 o 
  -4  28  -1      121.32      112.66      7.35 o 
  -2  28  -1      574.28      574.96     11.55 o 
   0  28  -1      304.19      301.32      7.40 o 
   2  28  -1       38.77       32.85      7.56 o 
   4  28  -1      269.23      240.76      5.82 o 
   6  28  -1      401.65      407.86      9.95 o 
   8  28  -1      173.38      179.97      6.86 o 
  -7  29  -1      196.94      184.10     14.29 o 
  -5  29  -1      295.10      330.42     12.47 o 
  -3  29  -1      120.76      112.75     15.69 o 
  -1  29  -1      111.40      111.37      4.92 o 
   1  29  -1      524.04      504.04     14.02 o 
   3  29  -1      292.19      264.54      9.87 o 
   5  29  -1       39.81       36.74      3.08 o 
   7  29  -1       25.38       22.53      4.33 o 
  -6  30  -1      432.54      502.18     21.22 o 
  -4  30  -1      115.49      106.93      7.12 o 
  -2  30  -1      745.06      771.41     18.83 o 
   0  30  -1       84.79       76.61      9.00 o 
   2  30  -1      142.13      130.28      8.15 o 
   4  30  -1      360.13      349.85     11.95 o 
   6  30  -1      215.74      238.08      8.02 o 
  -5  31  -1      323.72      362.19     13.52 o 
  -3  31  -1      126.79      127.26      8.08 o 
  -1  31  -1      135.17      138.42      7.40 o 
   1  31  -1       34.80       40.48      4.88 o 
   3  31  -1      164.76      171.34      8.64 o 
   5  31  -1       80.57       98.77      6.20 o 
   7  31  -1       95.21       95.82      6.54 o 
  -4  32  -1      259.89      275.34     11.30 o 
  -2  32  -1        8.77       13.84      4.30 o 
   0  32  -1       31.65       41.74      8.10 o 
   2  32  -1      207.78      231.15     22.44 o 
   4  32  -1      572.63      569.20     20.98 o 
   6  32  -1      103.73       97.59      6.91 o 
  -5  33  -1      413.06      457.26     20.10 o 
  -3  33  -1      166.27      155.58      8.99 o 
  -1  33  -1      250.55      215.82      9.33 o 
   1  33  -1       48.45       57.65      8.68 o 
   3  33  -1      343.25      366.38     12.81 o 
   5  33  -1       59.82       61.15      8.49 o 
  -4  34  -1       13.27        6.23      7.02 o 
  -2  34  -1      178.99      192.97      9.36 o 
   0  34  -1      200.28      223.81     15.65 o 
   2  34  -1      213.04      203.06     14.83 o 
   4  34  -1       13.33       22.87      6.49 o 
  -3  35  -1       56.65       47.43      7.82 o 
  -1  35  -1      117.39      135.62     13.13 o 
   1  35  -1      147.39      154.22     13.79 o 
  -2  36  -1       70.19       72.99      8.34 o 
 -12   0   0      138.16      141.23     11.49 o 
 -10   0   0      124.48      109.78     13.90 o 
  -8   0   0     3277.02     2798.61     50.97 o 
  -6   0   0       39.28       52.28      4.01 o 
  -4   0   0     4410.55     4878.03     81.57 o 
  -2   0   0    41593.46    41901.14    688.63 o 
   2   0   0    41884.80    41151.73    491.89 o 
   4   0   0     4356.30     4785.63     94.39 o 
   6   0   0       49.12       39.69      7.19 o 
   8   0   0     3318.76     2866.41     41.49 o 
  10   0   0      120.96      109.88      5.84 o 
  12   0   0      141.47      146.76      8.95 o 
 -11   1   0        7.27       -0.27      3.10 o 
  -9   1   0      245.24      213.77      6.53 o 
  -7   1   0       44.36       50.12      3.63 o 
  -5   1   0     2080.39     2264.88     28.37 o 
  -3   1   0     9551.37    10245.22    118.53 o 
  -1   1   0     2815.05     2938.61     41.78 o 
   1   1   0     2801.71     2873.09     28.18 o 
   3   1   0     9571.68    10218.39    132.80 o 
   5   1   0     2084.08     2230.23     23.57 o 
   7   1   0       45.35       45.07      2.53 o 
   9   1   0      242.96      224.09      5.27 o 
  11   1   0        7.36        1.92      2.50 o 
 -12   2   0      180.89      179.97      8.94 o 
 -10   2   0      341.33      326.12      8.12 o 
  -8   2   0      507.15      463.15      9.43 o 
  -6   2   0     2420.24     2465.49     31.18 o 
  -4   2   0    11243.81    11677.89    135.30 o 
  -2   2   0    30852.28    30557.93    355.43 o 
   0   2   0     6072.01     5079.03    236.88 o 
   2   2   0    30572.84    29258.86    313.50 o 
   4   2   0    11246.26    11749.81     95.27 o 
   6   2   0     2475.87     2574.20     25.36 o 
   8   2   0      510.79      443.95      7.22 o 
  10   2   0      340.71      319.77      6.60 o 
  12   2   0      183.33      191.27      6.99 o 
 -11   3   0       30.06       21.96      3.93 o 
  -9   3   0      289.73      275.54      7.19 o 
  -7   3   0     1901.51     1834.86     24.48 o 
  -5   3   0      116.41      118.99      3.66 o 
  -3   3   0    16485.49    16908.19    196.17 o 
  -1   3   0     7267.32     7183.68     74.73 o 
   1   3   0     7246.91     7134.04     69.44 o 
   3   3   0    16566.32    16743.13    135.56 o 
   5   3   0      111.15      107.97      2.65 o 
   7   3   0     1916.47     1844.06     21.13 o 
   9   3   0      283.72      257.15      5.64 o 
  11   3   0       30.82       14.32      2.80 o 
 -12   4   0      169.88      179.98      9.63 o 
 -10   4   0       91.36       85.71      5.14 o 
  -8   4   0      330.92      297.80      7.87 o 
  -6   4   0     2692.03     2656.73     33.42 o 
  -4   4   0     2274.13     2460.86     34.11 o 
  -2   4   0    10718.19    10984.91    126.21 o 
   0   4   0     2024.01     2130.59     19.34 o 
   2   4   0    10704.19    10731.44    100.58 o 
   4   4   0     2272.43     2467.11     22.71 o 
   6   4   0     2673.16     2640.42     26.00 o 
   8   4   0      348.06      304.72      6.14 o 
  10   4   0       86.50       81.97      3.66 o 
  12   4   0      163.49      165.49     11.77 o 
 -11   5   0       64.66       54.37      4.82 o 
  -9   5   0     1471.33     1322.84     29.72 o 
  -7   5   0      522.39      505.59     10.20 o 
  -5   5   0     9274.06     9453.38    125.19 o 
  -3   5   0     3992.14     4156.08     77.78 o 
  -1   5   0      426.42      368.04      3.71 o 
   1   5   0      425.05      368.60      4.48 o 
   3   5   0     3987.65     4101.55     36.47 o 
   5   5   0     9355.36     9483.62     87.21 o 
   7   5   0      539.26      498.31      7.01 o 
   9   5   0     1449.01     1328.56     17.05 o 
  11   5   0       69.24       57.29      3.62 o 
 -12   6   0       15.13       14.46      4.66 o 
 -10   6   0      929.42      907.27     18.95 o 
  -8   6   0     1057.84      975.95     22.10 o 
  -6   6   0     1815.98     1767.20     26.24 o 
  -4   6   0     1636.71     1557.11     22.48 o 
  -2   6   0     1936.30     1917.94     23.03 o 
   0   6   0     6203.08     6586.98     57.77 o 
   2   6   0     1892.92     1868.69     18.22 o 
   4   6   0     1633.29     1541.66     15.49 o 
   6   6   0     1845.49     1777.52     20.71 o 
   8   6   0     1028.71      939.02     12.71 o 
  10   6   0      932.33      904.16     12.38 o 
  12   6   0       16.22       17.02      4.29 o 
 -11   7   0      198.18      208.73      8.06 o 
  -9   7   0       12.75        9.55      3.19 o 
  -7   7   0      920.22      861.94     15.94 o 
  -5   7   0      879.50      953.76     15.15 o 
  -3   7   0      744.65      754.41     11.66 o 
  -1   7   0     1348.04     1368.58     12.29 o 
   1   7   0     1403.19     1407.98     14.01 o 
   3   7   0      741.37      752.50      8.24 o 
   5   7   0      915.51      950.77     10.49 o 
   7   7   0      913.26      877.29     10.60 o 
   9   7   0       12.50       10.90      2.53 o 
  11   7   0      188.72      197.75      6.80 o 
 -12   8   0      118.96      101.11     10.87 o 
 -10   8   0      148.17      154.59      6.83 o 
  -8   8   0      390.63      319.02      8.24 o 
  -6   8   0     1653.01     1727.40     25.78 o 
  -4   8   0     2242.41     2405.63     51.19 o 
  -2   8   0     5166.11     5461.36     50.94 o 
   0   8   0    30272.45    30311.51    382.28 o 
   2   8   0     5219.08     5479.45     51.62 o 
   4   8   0     2217.27     2363.32     21.98 o 
   6   8   0     1637.53     1707.86     24.46 o 
   8   8   0      377.99      326.61      6.57 o 
  10   8   0      152.77      160.32      5.43 o 
  12   8   0      114.87      128.55      5.91 o 
 -11   9   0      391.55      390.82     10.62 o 
  -9   9   0       17.49       12.66      3.16 o 
  -7   9   0     2307.06     2261.24     38.53 o 
  -5   9   0      388.48      385.75      7.78 o 
  -3   9   0     3438.85     3599.03     42.56 o 
  -1   9   0      873.46      864.58      7.76 o 
   1   9   0      887.59      873.56      9.15 o 
   3   9   0     3421.85     3540.72     34.04 o 
   5   9   0      415.83      403.95      5.62 o 
   7   9   0     2281.96     2239.33     25.73 o 
   9   9   0       14.73       12.18      2.54 o 
  11   9   0      387.10      402.68      9.27 o 
 -10  10   0       20.50       11.80      3.37 o 
  -8  10   0      530.41      525.62     11.09 o 
  -6  10   0     1283.32     1283.99     20.06 o 
  -4  10   0     1882.70     2112.53     26.24 o 
  -2  10   0     1353.17     1415.81     13.06 o 
   0  10   0    20224.96    19862.93    173.63 o 
   2  10   0     1349.92     1383.03     14.19 o 
   4  10   0     1896.94     2090.31     22.68 o 
   6  10   0     1268.72     1313.45     14.30 o 
   8  10   0      527.71      495.69      8.38 o 
  10  10   0       20.74       15.83      2.93 o 
 -11  11   0      280.42      272.20     14.98 o 
  -9  11   0      198.02      183.85      6.76 o 
  -7  11   0      996.11      915.72     15.86 o 
  -5  11   0     3137.66     3079.69     42.83 o 
  -3  11   0      574.27      527.72     11.60 o 
  -1  11   0     5146.22     5277.58     43.07 o 
   1  11   0     5209.00     5366.76     51.30 o 
   3  11   0      603.57      557.23      7.28 o 
   5  11   0     3084.50     3064.84     29.81 o 
   7  11   0      978.97      920.45     12.31 o 
   9  11   0      199.06      193.86      6.58 o 
  11  11   0      283.42      291.08      7.44 o 
 -10  12   0       10.26        5.96      4.78 o 
  -8  12   0      775.02      750.64     14.18 o 
  -6  12   0      106.73       91.47      4.18 o 
  -4  12   0     2194.54     2413.83     29.74 o 
  -2  12   0     1696.26     1952.06     17.72 o 
   0  12   0       14.76       19.30      1.03 o 
   2  12   0     1695.33     1909.06     19.25 o 
   4  12   0     2195.00     2381.35     25.69 o 
   6  12   0      106.42      101.48      3.20 o 
   8  12   0      774.31      785.96     11.51 o 
  10  12   0       10.52        7.86      2.68 o 
 -11  13   0      151.85      153.79     12.77 o 
  -9  13   0      195.63      206.18      7.70 o 
  -7  13   0      622.12      615.84     11.88 o 
  -5  13   0     4966.20     5057.05     68.60 o 
  -3  13   0      379.41      383.00      6.27 o 
  -1  13   0      559.13      653.91      7.21 o 
   1  13   0      526.21      622.95      7.16 o 
   3  13   0      401.55      393.78      5.73 o 
   5  13   0     4892.62     5063.81     52.81 o 
   7  13   0      614.52      622.10      9.47 o 
   9  13   0      200.27      193.21      5.60 o 
  11  13   0      155.96      157.60      6.32 o 
 -10  14   0       21.40       12.04      5.13 o 
  -8  14   0      460.52      466.12     10.47 o 
  -6  14   0      537.11      527.94     10.32 o 
  -4  14   0      385.17      366.16      8.76 o 
  -2  14   0      341.01      352.61      4.33 o 
   0  14   0      485.72      420.98      6.59 o 
   2  14   0      348.30      345.17      6.75 o 
   4  14   0      382.38      363.01      6.32 o 
   6  14   0      531.17      538.20      8.22 o 
   8  14   0      459.37      441.68      8.01 o 
  10  14   0       21.29       18.70      3.11 o 
 -11  15   0       48.78       53.21      8.63 o 
  -9  15   0      177.51      153.87      8.81 o 
  -7  15   0      626.37      639.38     17.43 o 
  -5  15   0     1402.39     1416.84     21.54 o 
  -3  15   0     3796.40     3989.96     47.41 o 
  -1  15   0     1460.58     1687.71     14.76 o 
   1  15   0     1415.87     1639.37     15.65 o 
   3  15   0     3804.99     3884.32     41.18 o 
   5  15   0     1389.85     1391.37     18.29 o 
   7  15   0      631.41      636.72      9.68 o 
   9  15   0      183.21      162.22      5.55 o 
  11  15   0       49.50       70.01      4.88 o 
 -10  16   0       55.41       37.34      6.23 o 
  -8  16   0      495.02      447.24     14.07 o 
  -6  16   0      180.36      179.77      6.63 o 
  -4  16   0     2585.85     2526.94     35.50 o 
  -2  16   0     1106.78     1275.49     12.33 o 
   0  16   0      808.21      789.75      8.73 o 
   2  16   0     1093.14     1210.24     14.02 o 
   4  16   0     2586.36     2585.61     35.18 o 
   6  16   0      187.38      181.21      4.59 o 
   8  16   0      482.67      460.15      8.34 o 
  10  16   0       55.95       53.97      3.87 o 
  -9  17   0      507.23      517.09     20.42 o 
  -7  17   0       39.81       39.38      4.93 o 
  -5  17   0     2329.95     2279.71     32.91 o 
  -3  17   0      819.34      730.12     10.48 o 
  -1  17   0       86.43       54.00      2.08 o 
   1  17   0       79.35       47.95      1.92 o 
   3  17   0      815.21      728.34      9.42 o 
   5  17   0     2326.95     2236.22     25.39 o 
   7  17   0       42.26       34.96      2.78 o 
   9  17   0      514.59      529.44     12.87 o 
 -10  18   0       65.86       75.27      9.85 o 
  -8  18   0      639.23      667.11     18.19 o 
  -6  18   0      100.25       91.64      5.65 o 
  -4  18   0      140.13      121.82      4.15 o 
  -2  18   0      501.12      516.10      6.03 o 
   0  18   0     1120.69     1069.37     11.51 o 
   2  18   0      484.43      482.20      8.49 o 
   4  18   0      132.90      127.87      3.52 o 
   6  18   0       98.16       93.21      3.34 o 
   8  18   0      636.50      660.71     10.48 o 
  10  18   0       70.81       81.83      4.47 o 
  -9  19   0      326.97      352.86     18.41 o 
  -7  19   0       76.91       73.53      6.08 o 
  -5  19   0       84.07       88.73      3.97 o 
  -3  19   0      127.26      136.16      3.81 o 
  -1  19   0     3585.11     3618.30     32.82 o 
   1  19   0     3621.22     3651.81     65.79 o 
   3  19   0      125.80      144.92      3.44 o 
   5  19   0       89.53       90.71      3.38 o 
   7  19   0       71.88       70.30      3.20 o 
   9  19   0      328.20      338.91     10.86 o 
 -10  20   0      361.31      376.73     19.15 o 
  -8  20   0      629.83      633.06     17.96 o 
  -6  20   0      419.81      410.08     12.86 o 
  -4  20   0     1267.55     1263.78     19.57 o 
  -2  20   0     1514.22     1507.51     15.65 o 
   0  20   0      160.27      124.94      2.85 o 
   2  20   0     1495.18     1481.48     22.44 o 
   4  20   0     1288.42     1291.22     15.64 o 
   6  20   0      406.50      413.53      6.71 o 
   8  20   0      648.87      657.32      9.85 o 
  10  20   0      355.24      364.30      9.40 o 
  -9  21   0       69.66       66.13      7.03 o 
  -7  21   0      235.69      237.07     10.21 o 
  -5  21   0      519.35      539.23     14.53 o 
  -3  21   0      497.96      498.29     12.70 o 
  -1  21   0       56.64       47.94      1.94 o 
   1  21   0       53.44       43.80      3.61 o 
   3  21   0      492.02      474.31      7.03 o 
   5  21   0      525.34      529.35      8.17 o 
   7  21   0      238.73      245.40      6.25 o 
   9  21   0       68.12       76.43      5.20 o 
  -8  22   0      516.80      550.60     22.12 o 
  -6  22   0      441.00      451.02     27.16 o 
  -4  22   0      167.66      184.17      7.18 o 
  -2  22   0     1652.67     1668.80     21.43 o 
   0  22   0     1402.48     1287.48     16.44 o 
   2  22   0     1681.20     1675.87     25.71 o 
   4  22   0      155.98      165.34      4.83 o 
   6  22   0      435.00      458.72      8.37 o 
   8  22   0      528.17      554.04     10.21 o 
  -9  23   0       46.48       39.52      8.62 o 
  -7  23   0       29.86       35.85     12.34 o 
  -5  23   0      134.85      113.54      7.32 o 
  -3  23   0       40.05       52.21      2.72 o 
  -1  23   0       91.61      101.79      2.91 o 
   1  23   0       92.83       99.13      3.39 o 
   3  23   0       40.87       48.06      2.49 o 
   5  23   0      135.14      120.86      4.30 o 
   7  23   0       29.91       31.04      3.17 o 
   9  23   0       47.02       43.46      4.24 o 
  -8  24   0      249.22      263.12     11.56 o 
  -6  24   0      374.41      383.11     12.70 o 
  -4  24   0      510.15      517.51     18.50 o 
  -2  24   0      425.51      442.22      7.87 o 
   0  24   0      736.92      857.67     10.98 o 
   2  24   0      417.03      434.37      7.85 o 
   4  24   0      502.47      483.02     14.51 o 
   6  24   0      385.31      406.41      7.92 o 
   8  24   0      250.44      272.82      7.20 o 
  -9  25   0       93.31       87.86     11.02 o 
  -7  25   0      236.06      231.83     17.14 o 
  -5  25   0      633.50      610.79     16.40 o 
  -3  25   0      225.42      197.29      8.13 o 
  -1  25   0      459.17      459.22      6.95 o 
   1  25   0      461.35      460.16     10.86 o 
   3  25   0      226.87      193.81      5.46 o 
   5  25   0      630.29      627.58     10.08 o 
   7  25   0      238.46      242.21      6.53 o 
   9  25   0       94.60      124.35      6.03 o 
  -8  26   0       99.73      127.49     11.15 o 
  -6  26   0      551.27      571.30     18.55 o 
  -4  26   0      381.41      342.62     11.24 o 
  -2  26   0      815.35      807.50     12.26 o 
   0  26   0      284.83      254.96      5.38 o 
   2  26   0      826.58      817.14     24.35 o 
   4  26   0      374.30      371.55      8.12 o 
   6  26   0      553.53      550.85      9.67 o 
   8  26   0      105.33      126.78      6.67 o 
  -7  27   0       69.02       77.65      7.53 o 
  -5  27   0       70.24       71.18      6.27 o 
  -3  27   0      309.31      286.57     10.03 o 
  -1  27   0     1145.23     1059.67     15.13 o 
   1  27   0     1132.76     1021.52     22.97 o 
   3  27   0      310.43      291.30     19.21 o 
   5  27   0       72.01       70.97      3.65 o 
   7  27   0       69.03       70.30      4.13 o 
  -8  28   0      102.10      115.50     11.78 o 
  -6  28   0      239.86      230.14     17.34 o 
  -4  28   0       63.11       51.35      5.53 o 
  -2  28   0      820.02      781.04     31.97 o 
   0  28   0      499.25      448.46      9.89 o 
   2  28   0      816.96      793.68     15.36 o 
   4  28   0       64.85       64.09      3.97 o 
   6  28   0      240.24      243.35      7.13 o 
   8  28   0       97.55       97.77      5.43 o 
  -7  29   0       68.07       82.82     10.09 o 
  -5  29   0      159.37      168.81      9.03 o 
  -3  29   0      649.68      600.46     15.82 o 
  -1  29   0      105.28      107.86      4.18 o 
   1  29   0      110.78      112.73      6.67 o 
   3  29   0      637.55      591.02     15.74 o 
   5  29   0      160.41      157.78      5.29 o 
   7  29   0       68.66       78.46      4.79 o 
  -6  30   0       49.99       59.95      8.54 o 
  -4  30   0       43.97       47.42     14.53 o 
  -2  30   0      165.04      172.39      8.12 o 
   0  30   0      195.88      222.26      7.73 o 
   2  30   0      169.90      180.23      8.62 o 
   4  30   0       43.43       51.17      3.78 o 
   6  30   0       48.06       49.72      4.13 o 
  -5  31   0      104.87      125.11      8.50 o 
  -3  31   0      136.44      130.19      7.73 o 
  -1  31   0      364.29      350.64     11.43 o 
   1  31   0      374.46      337.13     19.34 o 
   3  31   0      132.77      122.51      7.54 o 
   5  31   0      109.59      130.32      5.07 o 
  -6  32   0      129.09      140.63     12.07 o 
  -4  32   0      312.94      296.97     11.57 o 
  -2  32   0       53.16       54.01      7.16 o 
   0  32   0      183.45      167.07      6.29 o 
   2  32   0       52.32       49.27      5.51 o 
   4  32   0      313.61      292.22     15.84 o 
   6  32   0      128.17      131.55      8.22 o 
  -5  33   0       77.35       74.36      9.47 o 
  -3  33   0       31.28       21.66      5.05 o 
  -1  33   0       91.41      104.15      6.88 o 
   1  33   0       95.43      102.69     10.30 o 
   3  33   0       31.98       26.47      4.89 o 
   5  33   0       75.02       84.78      9.23 o 
  -4  34   0       82.76       89.37      9.21 o 
  -2  34   0      449.71      444.17     13.56 o 
   0  34   0       69.92       84.96     10.78 o 
   2  34   0      447.85      416.44     13.74 o 
   4  34   0       83.54       70.08      8.74 o 
  -3  35   0      283.26      307.51     14.93 o 
  -1  35   0       43.94       50.51      9.67 o 
   1  35   0       47.31       42.54      8.65 o 
   3  35   0      286.00      276.23     15.02 o 
  -2  36   0      103.57      106.22      9.06 o 
 -11   1   1      484.82      478.44     10.51 o 
  -9   1   1     1969.24     1717.10     24.13 o 
  -7   1   1     2337.77     2318.04     29.86 o 
  -5   1   1      822.91      956.23     13.29 o 
  -3   1   1     5834.26     5794.48     60.13 o 
  -1   1   1     9287.74     9250.11     83.94 o 
   1   1   1    13755.42    13936.81    245.39 o 
   3   1   1     2569.34     2824.08     27.61 o 
   5   1   1     2922.98     2797.35     29.07 o 
   7   1   1      897.68      760.16     11.27 o 
   9   1   1      163.77      185.58      4.82 o 
  11   1   1       32.95       40.52      3.83 o 
 -12   2   1       65.15       70.71      6.20 o 
 -10   2   1       42.64       34.10      3.51 o 
  -8   2   1      151.62      169.34      5.49 o 
  -6   2   1      923.29      962.64     13.86 o 
  -4   2   1     3904.21     4058.79     42.83 o 
  -2   2   1     6613.80     6949.17     65.93 o 
   0   2   1     1037.01     1044.94      9.78 o 
   2   2   1     4125.62     4369.25     61.45 o 
   4   2   1     2175.76     2190.30     21.76 o 
   6   2   1      127.80      143.64      3.47 o 
   8   2   1      516.14      451.75      8.92 o 
  10   2   1        2.69        1.67      2.41 o 
 -11   3   1      382.87      372.45     10.52 o 
  -9   3   1      151.36      154.89      6.16 o 
  -7   3   1     2464.34     2420.05     31.10 o 
  -5   3   1     3515.15     3673.13     44.34 o 
  -3   3   1     4321.31     4610.28     44.17 o 
  -1   3   1     1063.12     1133.41     15.62 o 
   1   3   1     7095.58     7318.21    184.70 o 
   3   3   1     6763.45     7215.29     68.46 o 
   5   3   1      213.47      194.66      3.53 o 
   7   3   1      985.68      918.52     10.83 o 
   9   3   1      127.16      129.77      4.55 o 
  11   3   1      132.61      135.53      6.38 o 
 -12   4   1      190.25      185.56      8.80 o 
 -10   4   1      173.73      167.41      8.45 o 
  -8   4   1     3246.07     3125.20     39.72 o 
  -6   4   1      611.29      584.26      9.49 o 
  -4   4   1     2650.16     2734.42     29.86 o 
  -2   4   1     1556.72     1641.20     19.47 o 
   0   4   1    35561.89    34915.12    397.59 o 
   2   4   1     3662.83     3466.44     31.01 o 
   4   4   1     4702.09     5148.00     45.83 o 
   6   4   1     2135.29     2051.83     20.67 o 
   8   4   1     1291.28     1140.24     15.79 o 
  10   4   1      100.99       86.35      3.77 o 
 -11   5   1      142.43      140.59     13.09 o 
  -9   5   1      393.43      364.98      9.23 o 
  -7   5   1      833.85      794.35     14.04 o 
  -5   5   1    10852.80    11182.32    147.29 o 
  -3   5   1     1000.68     1063.12     13.35 o 
  -1   5   1     9353.12     9253.00     87.37 o 
   1   5   1    23938.81    23381.80    202.95 o 
   3   5   1     3689.50     3616.61     32.36 o 
   5   5   1      297.84      282.07      5.99 o 
   7   5   1     1081.29     1001.20     18.89 o 
   9   5   1      190.23      183.48      5.18 o 
  11   5   1      166.42      164.00      6.13 o 
 -12   6   1       41.92       24.33      4.94 o 
 -10   6   1      135.39      121.24      5.96 o 
  -8   6   1     3006.05     2957.22     64.65 o 
  -6   6   1      363.30      356.37      7.73 o 
  -4   6   1     1853.81     1927.11     33.84 o 
  -2   6   1     6822.69     7148.73     73.28 o 
   0   6   1    24934.77    25926.51    229.11 o 
   2   6   1     3950.73     3974.71     34.71 o 
   4   6   1     5009.53     5275.17     52.98 o 
   6   6   1     1117.50     1068.53     11.84 o 
   8   6   1      251.94      224.43      5.43 o 
  10   6   1      211.42      219.74      6.78 o 
 -11   7   1       18.08       19.33      3.99 o 
  -9   7   1     1065.16      933.34     17.06 o 
  -7   7   1      524.27      543.76     10.81 o 
  -5   7   1     2240.62     2352.04     33.22 o 
  -3   7   1     2291.85     2270.24     24.35 o 
  -1   7   1    44504.21    45015.12    391.99 o 
   1   7   1     1055.13     1119.00     10.44 o 
   3   7   1      612.95      653.29      6.89 o 
   5   7   1      589.08      635.11      8.27 o 
   7   7   1      241.31      215.45      4.78 o 
   9   7   1      317.93      311.89      6.76 o 
  11   7   1      237.13      242.53      8.04 o 
 -12   8   1      181.14      147.18     16.65 o 
 -10   8   1      487.96      468.65     16.12 o 
  -8   8   1      106.22      120.81      5.43 o 
  -6   8   1     2611.96     2568.12     36.61 o 
  -4   8   1     2503.38     2846.90     34.41 o 
  -2   8   1      348.44      416.71      4.99 o 
   0   8   1    15385.91    15337.32    147.08 o 
   2   8   1      585.59      572.10      8.27 o 
   4   8   1     2166.83     2210.57     23.67 o 
   6   8   1      120.75      108.00      3.14 o 
   8   8   1     1262.01     1188.13     15.37 o 
  10   8   1       28.37       24.97      3.17 o 
 -11   9   1      234.47      215.78      8.06 o 
  -9   9   1     1682.62     1489.82     24.38 o 
  -7   9   1        8.88       15.37      2.74 o 
  -5   9   1      815.78      862.64     13.98 o 
  -3   9   1     3608.06     3892.93     40.83 o 
  -1   9   1    11675.35    11582.10    100.48 o 
   1   9   1     2352.14     2512.02     22.66 o 
   3   9   1      473.16      513.42      5.63 o 
   5   9   1      893.93      896.63     11.02 o 
   7   9   1      619.45      610.34      9.17 o 
   9   9   1      340.76      284.00      6.51 o 
  11   9   1        9.28       13.53      3.47 o 
 -12  10   1        2.53        5.39      6.89 o 
 -10  10   1      150.54      148.54      6.58 o 
  -8  10   1     1444.77     1273.30     21.02 o 
  -6  10   1      235.02      211.39      5.87 o 
  -4  10   1     3105.76     3195.70     49.52 o 
  -2  10   1     8228.40     8360.08     85.65 o 
   0  10   1     4279.50     4670.96     41.61 o 
   2  10   1      338.07      353.50      4.19 o 
   4  10   1     1073.85     1065.31     11.31 o 
   6  10   1     2813.36     2665.88     26.55 o 
   8  10   1      537.09      546.86      8.98 o 
  10  10   1      165.81      180.43      5.82 o 
 -11  11   1       60.23       56.96      4.91 o 
  -9  11   1      276.52      288.28      8.32 o 
  -7  11   1      305.38      325.74      7.97 o 
  -5  11   1      211.06      189.95      5.19 o 
  -3  11   1     2603.93     2770.87     29.64 o 
  -1  11   1     2338.81     2360.82     21.43 o 
   1  11   1     2488.33     2643.86     25.97 o 
   3  11   1       64.72       86.42      2.19 o 
   5  11   1      177.65      183.52      3.60 o 
   7  11   1      150.46      153.36      5.21 o 
   9  11   1      122.29      125.21      4.70 o 
  11  11   1        2.89        1.33      3.23 o 
 -12  12   1       73.40       63.28      9.14 o 
 -10  12   1      164.80      162.68      6.91 o 
  -8  12   1       44.44       44.18      6.93 o 
  -6  12   1      868.27      906.59     15.20 o 
  -4  12   1     2276.92     2238.71     24.63 o 
  -2  12   1      912.94      920.55     10.01 o 
   0  12   1      800.70      898.41      8.91 o 
   2  12   1     2073.63     2108.60     28.46 o 
   4  12   1     1086.12     1024.58     12.17 o 
   6  12   1     1027.82     1048.68     18.19 o 
   8  12   1      524.30      540.90     12.99 o 
  10  12   1      103.26      105.56      4.66 o 
 -11  13   1       21.41       11.29      5.16 o 
  -9  13   1       39.90       38.92      3.94 o 
  -7  13   1       44.76       46.65      3.82 o 
  -5  13   1      695.86      727.72     14.31 o 
  -3  13   1     3033.21     3304.07     35.18 o 
  -1  13   1     9473.10    10271.55     89.45 o 
   1  13   1      512.70      552.56      7.56 o 
   3  13   1      740.85      779.03      8.82 o 
   5  13   1      513.53      497.80      7.30 o 
   7  13   1     1141.45     1129.82     14.59 o 
   9  13   1        9.10        6.54      2.56 o 
  11  13   1       12.55       15.58      3.95 o 
 -10  14   1      157.99      163.53      6.92 o 
  -8  14   1       59.97       54.33      3.96 o 
  -6  14   1      853.19      805.24     14.84 o 
  -4  14   1       53.58       29.61      2.20 o 
  -2  14   1     4915.89     5005.68     47.55 o 
   0  14   1     6531.46     7687.70     74.80 o 
   2  14   1     1434.67     1582.08     17.60 o 
   4  14   1     1971.13     1953.17     25.14 o 
   6  14   1       99.02      113.25      4.31 o 
   8  14   1      289.13      316.54      6.78 o 
  10  14   1       34.07       39.69      4.40 o 
 -11  15   1       49.05       45.03      8.15 o 
  -9  15   1      134.47      134.57      6.16 o 
  -7  15   1      276.38      316.30      7.99 o 
  -5  15   1     1128.60     1085.77     17.24 o 
  -3  15   1      277.97      283.60      5.64 o 
  -1  15   1     1964.46     2101.50     19.59 o 
   1  15   1     2680.24     2654.89     26.35 o 
   3  15   1      502.92      489.31      7.41 o 
   5  15   1      342.81      359.25      6.71 o 
   7  15   1      110.00       90.50      4.66 o 
   9  15   1      106.74       96.53      4.27 o 
 -10  16   1      172.55      154.58      9.61 o 
  -8  16   1      809.30      868.66     15.98 o 
  -6  16   1      623.74      557.76     10.79 o 
  -4  16   1     3452.43     3473.87     41.22 o 
  -2  16   1       23.60       35.68      1.67 o 
   0  16   1     2259.76     2281.17     22.38 o 
   2  16   1     3691.74     3611.91     38.33 o 
   4  16   1     2709.59     2745.75     27.47 o 
   6  16   1      923.79      908.92     13.46 o 
   8  16   1       49.29       50.54      3.29 o 
  10  16   1      187.93      189.57     10.90 o 
 -11  17   1       98.08      107.05     10.64 o 
  -9  17   1      282.41      288.01     11.73 o 
  -7  17   1      398.43      431.95      9.65 o 
  -5  17   1      682.47      700.64     12.38 o 
  -3  17   1      452.09      427.17      8.23 o 
  -1  17   1     4913.74     5132.46     53.65 o 
   1  17   1      435.33      495.85      7.16 o 
   3  17   1      318.37      319.96      5.14 o 
   5  17   1      240.13      263.10      6.35 o 
   7  17   1      478.19      495.60     10.06 o 
   9  17   1       62.80       61.98      4.85 o 
 -10  18   1      136.07      137.99     20.49 o 
  -8  18   1      498.48      527.52     27.09 o 
  -6  18   1       47.85       54.92      5.06 o 
  -4  18   1     1378.00     1370.29     19.02 o 
  -2  18   1      313.64      296.00      4.99 o 
   0  18   1     1765.15     1777.49     26.72 o 
   2  18   1      314.04      335.91      5.06 o 
   4  18   1      807.57      723.85     11.91 o 
   6  18   1      547.30      553.15      8.77 o 
   8  18   1      126.87      130.03      6.34 o 
  10  18   1       15.90       19.37      3.79 o 
 -11  19   1      143.29      169.22     14.04 o 
  -9  19   1       34.84       21.19      5.60 o 
  -7  19   1      468.50      437.11      9.79 o 
  -5  19   1     1117.03     1026.21     19.36 o 
  -3  19   1     2229.70     2318.86     33.10 o 
  -1  19   1      583.01      635.06      8.45 o 
   1  19   1      829.43      825.15     22.52 o 
   3  19   1     1292.28     1274.09     20.23 o 
   5  19   1      517.48      509.70      9.78 o 
   7  19   1       68.08       66.57      3.76 o 
   9  19   1      482.40      511.81     12.72 o 
 -10  20   1       45.39       53.86      9.32 o 
  -8  20   1      311.62      322.73     11.94 o 
  -6  20   1      423.00      411.84      9.19 o 
  -4  20   1      113.16      115.88      7.00 o 
  -2  20   1      132.32      115.74      5.00 o 
   0  20   1     1214.06     1289.90     18.89 o 
   2  20   1      243.02      220.11      3.86 o 
   4  20   1      823.93      833.94     10.94 o 
   6  20   1      219.47      207.61      6.09 o 
   8  20   1      332.28      340.60     10.03 o 
  -9  21   1       98.29       98.68      7.83 o 
  -7  21   1      561.04      573.25     16.00 o 
  -5  21   1     1069.50     1086.03     19.95 o 
  -3  21   1     1144.82     1080.75     24.09 o 
  -1  21   1     1419.35     1407.10     16.43 o 
   1  21   1     1131.09     1068.66     14.25 o 
   3  21   1      380.37      390.21      7.52 o 
   5  21   1      476.50      480.65     10.90 o 
   7  21   1      346.52      347.27      7.56 o 
   9  21   1      129.36      144.18      6.24 o 
 -10  22   1      182.14      207.84     14.13 o 
  -8  22   1       18.60       13.20      5.12 o 
  -6  22   1      443.44      433.98     13.21 o 
  -4  22   1      121.46      111.12      7.05 o 
  -2  22   1      808.42      784.48     10.37 o 
   0  22   1      138.12      153.86      4.18 o 
   2  22   1      646.85      597.73     10.05 o 
   4  22   1       67.80       57.92      3.32 o 
   6  22   1      495.16      524.52     10.25 o 
   8  22   1      344.04      355.64      8.04 o 
  -9  23   1       79.75       84.64      7.76 o 
  -7  23   1      594.02      619.91     17.05 o 
  -5  23   1     1203.02     1220.97     19.80 o 
  -3  23   1     1473.35     1441.36     19.27 o 
  -1  23   1      118.78      109.50      3.45 o 
   1  23   1      221.49      204.61      6.28 o 
   3  23   1     1225.46     1175.53     17.04 o 
   5  23   1      226.13      220.00      6.17 o 
   7  23   1       12.65        9.21      2.81 o 
   9  23   1      209.48      189.67      7.90 o 
  -8  24   1       53.68       52.76      6.31 o 
  -6  24   1       70.17       86.18      6.53 o 
  -4  24   1      185.77      183.31      7.88 o 
  -2  24   1      178.27      180.74      4.85 o 
   0  24   1     3033.44     3066.36     75.09 o 
   2  24   1      378.78      340.91     14.12 o 
   4  24   1       27.75       24.51      2.84 o 
   6  24   1      160.56      150.49      6.32 o 
   8  24   1       92.32      102.68      8.17 o 
  -9  25   1      424.70      470.54     21.26 o 
  -7  25   1      305.32      291.84     22.59 o 
  -5  25   1      445.10      402.56     21.88 o 
  -3  25   1      921.35      886.64     14.64 o 
  -1  25   1      370.35      353.70      7.80 o 
   1  25   1      872.19      793.37     26.76 o 
   3  25   1      188.56      184.91      5.42 o 
   5  25   1      133.94      118.98      4.97 o 
   7  25   1       96.79       91.64      4.47 o 
  -8  26   1      105.81      112.91      8.39 o 
  -6  26   1      146.36      118.31     14.28 o 
  -4  26   1       93.08       75.02      4.41 o 
  -2  26   1       94.07      116.42      4.23 o 
   0  26   1      324.82      299.78      8.76 o 
   2  26   1      342.43      335.17     12.21 o 
   4  26   1       82.17       80.79      4.56 o 
   6  26   1      255.07      253.81      8.50 o 
   8  26   1       31.15       37.13      4.03 o 
  -9  27   1      214.94      249.19     16.14 o 
  -7  27   1      165.27      155.57      9.28 o 
  -5  27   1       83.45       95.83      6.87 o 
  -3  27   1      453.80      494.74     10.28 o 
  -1  27   1       29.19       28.09      2.61 o 
   1  27   1      280.40      290.50     12.44 o 
   3  27   1      651.46      647.08     20.20 o 
   5  27   1      111.95      104.65      4.83 o 
   7  27   1       11.68        5.92      3.25 o 
  -8  28   1      169.61      181.87     14.07 o 
  -6  28   1      404.99      391.50     31.46 o 
  -4  28   1      263.32      229.88      9.41 o 
  -2  28   1       36.31       37.70      3.52 o 
   0  28   1      303.92      303.57      7.94 o 
   2  28   1      577.13      573.51     12.48 o 
   4  28   1      120.70      115.46     10.41 o 
   6  28   1      248.09      256.22      6.72 o 
  -7  29   1       24.93        8.16      6.71 o 
  -5  29   1       39.48       43.62      5.60 o 
  -3  29   1      283.26      251.04      9.51 o 
  -1  29   1      525.93      521.96      9.26 o 
   1  29   1      107.38      112.58      5.85 o 
   3  29   1      116.51      111.69      8.16 o 
   5  29   1      289.05      299.83      9.23 o 
   7  29   1      196.22      221.90      8.64 o 
  -6  30   1      212.42      230.19     43.08 o 
  -4  30   1      365.01      372.68     12.67 o 
  -2  30   1      136.60      150.41      6.48 o 
   0  30   1       81.00       70.46      4.49 o 
   2  30   1      755.79      764.02     35.12 o 
   4  30   1      115.34      104.58      5.79 o 
   6  30   1      431.04      444.77     22.90 o 
  -7  31   1       92.31       87.73     10.51 o 
  -5  31   1       82.41       93.80      9.83 o 
  -3  31   1      166.19      160.84      8.03 o 
  -1  31   1       33.97       43.12      3.22 o 
   1  31   1      134.65      130.87      8.28 o 
   3  31   1      130.54      131.81      6.42 o 
   5  31   1      320.76      353.98     10.20 o 
  -6  32   1      108.17      101.16     10.20 o 
  -4  32   1      562.73      573.71     33.39 o 
  -2  32   1      204.45      208.57      8.84 o 
   0  32   1       31.66       39.42      3.90 o 
   2  32   1        7.28        6.38      4.14 o 
   4  32   1      255.84      264.09     13.84 o 
  -5  33   1       60.79       85.87      9.16 o 
  -3  33   1      340.48      378.39     42.18 o 
  -1  33   1       49.34       48.16      8.85 o 
   1  33   1      251.68      225.64     12.13 o 
   3  33   1      166.09      159.70      8.73 o 
   5  33   1      412.89      477.08     17.77 o 
  -4  34   1       12.54       18.48      6.54 o 
  -2  34   1      209.53      184.28     15.01 o 
   0  34   1      192.50      223.58      9.68 o 
   2  34   1      181.34      178.52     20.15 o 
   4  34   1       14.90        6.12      6.17 o 
  -3  35   1       44.82       53.02      7.24 o 
   1  35   1      117.28      119.64      7.33 o 
   3  35   1       55.84       50.26      8.18 o 
   2  36   1       66.34       64.91      8.92 o 
 -12   0   2      261.97      249.20     11.19 o 
 -10   0   2       60.93       58.87      5.45 o 
  -8   0   2     1089.07      910.28     20.04 o 
  -6   0   2     1906.78     1892.25     33.67 o 
  -4   0   2    10308.07    11030.32    127.53 o 
  -2   0   2     8177.16     7922.07    107.40 o 
   0   0   2      301.52      327.14      6.26 o 
   2   0   2     1426.45     1516.91     40.83 o 
   4   0   2     2257.69     2626.09     42.81 o 
   6   0   2     1037.08      997.57     18.91 o 
   8   0   2      329.46      279.01      8.97 o 
  10   0   2      619.74      670.85     14.51 o 
 -13   1   2       11.70       23.18      5.35 o 
 -11   1   2       24.52       29.61      3.66 o 
  -9   1   2       13.03        4.62      2.43 o 
  -7   1   2      415.21      458.45      8.33 o 
  -5   1   2      124.52      152.96      3.09 o 
  -3   1   2     4860.72     4859.93     43.22 o 
  -1   1   2    15674.42    15435.76    135.21 o 
   1   1   2     4016.73     4007.15     71.02 o 
   3   1   2      158.95      120.02      5.96 o 
   5   1   2      718.73      716.53      9.41 o 
   7   1   2       88.00       81.27      3.44 o 
   9   1   2        6.61        5.17      2.20 o 
  11   1   2        0.18       -1.69      3.89 o 
 -12   2   2      210.45      230.27      7.62 o 
 -10   2   2      178.74      157.27      5.78 o 
  -8   2   2     3135.12     3026.79     38.70 o 
  -6   2   2     3098.40     3238.91     35.22 o 
  -4   2   2      971.71      891.98     12.28 o 
  -2   2   2     3249.90     3059.59     27.45 o 
   0   2   2     2391.08     2555.34     27.21 o 
   2   2   2      104.44       79.77      5.14 o 
   4   2   2     2124.18     2318.27     38.04 o 
   6   2   2     2257.15     2137.46     23.07 o 
   8   2   2     1015.79      930.86     14.93 o 
  10   2   2      301.79      332.87      6.96 o 
 -13   3   2       52.84       61.81      8.22 o 
 -11   3   2       29.48       19.14      3.45 o 
  -9   3   2      348.86      284.72      7.12 o 
  -7   3   2      599.78      595.95      9.99 o 
  -5   3   2     1828.07     1899.94     31.83 o 
  -3   3   2      488.17      430.90      5.22 o 
  -1   3   2    45311.02    44497.82    407.84 o 
   1   3   2     9043.95     9364.85    126.50 o 
   3   3   2     3828.39     4406.13     62.34 o 
   5   3   2      218.87      230.59      4.06 o 
   7   3   2      183.81      164.02      4.61 o 
   9   3   2       97.58      110.56      4.25 o 
  11   3   2       62.02       67.50      4.55 o 
 -12   4   2      369.85      369.40     10.76 o 
 -10   4   2      156.04      152.84      6.45 o 
  -8   4   2      235.57      212.51      5.84 o 
  -6   4   2     1584.12     1453.42     19.39 o 
  -4   4   2     4589.62     4865.24     46.91 o 
  -2   4   2     1352.67     1403.55     20.23 o 
   0   4   2     9978.92     9761.88     85.38 o 
   2   4   2     1740.84     1706.71     25.04 o 
   4   4   2      421.21      406.53      6.12 o 
   6   4   2      600.79      508.67      7.98 o 
   8   4   2      696.43      673.90     10.08 o 
  10   4   2      273.28      288.95      6.90 o 
 -13   5   2       32.56       23.76      6.71 o 
 -11   5   2        6.12        6.03      3.43 o 
  -9   5   2       74.30       67.25      4.38 o 
  -7   5   2     3079.41     2962.66     37.20 o 
  -5   5   2      203.25      170.50      4.19 o 
  -3   5   2     2217.42     2239.82     24.03 o 
  -1   5   2     4282.34     4366.91     35.82 o 
   1   5   2     7582.58     7750.67     80.31 o 
   3   5   2      108.69      114.55      8.73 o 
   5   5   2     1959.55     2100.30     22.69 o 
   7   5   2      853.60      903.29     10.74 o 
   9   5   2      125.80      141.67      4.82 o 
  11   5   2       76.73       72.29      5.95 o 
 -12   6   2      155.44      152.41      7.44 o 
 -10   6   2      170.80      155.04      7.01 o 
  -8   6   2      674.58      651.64     12.69 o 
  -6   6   2       85.82       75.12      3.67 o 
  -4   6   2     1564.88     1649.76     19.66 o 
  -2   6   2     5012.67     4820.64     49.88 o 
   0   6   2      264.33      300.36      3.07 o 
   2   6   2     2336.49     2414.16     23.47 o 
   4   6   2      250.28      284.14      4.18 o 
   6   6   2      905.68      851.90     10.73 o 
   8   6   2      205.81      196.41      6.52 o 
  10   6   2       15.45        8.48      2.84 o 
 -11   7   2      256.03      250.06      8.43 o 
  -9   7   2      727.47      659.38     14.71 o 
  -7   7   2      484.09      495.79     10.07 o 
  -5   7   2      875.78      759.47     15.70 o 
  -3   7   2     1587.56     1779.30     19.50 o 
  -1   7   2    38903.13    39678.90    345.39 o 
   1   7   2     4535.01     4890.19     46.36 o 
   3   7   2     3649.75     3843.49     32.04 o 
   5   7   2      574.45      549.88      7.34 o 
   7   7   2      353.95      334.32      5.56 o 
   9   7   2      307.25      291.95      6.59 o 
 -12   8   2       16.94       12.57      4.73 o 
 -10   8   2      500.02      478.76     19.28 o 
  -8   8   2        0.76       -0.90      2.64 o 
  -6   8   2      655.94      667.77     11.86 o 
  -4   8   2     1294.01     1402.63     16.09 o 
  -2   8   2     6504.25     6388.51     65.15 o 
   0   8   2      329.98      328.26      8.03 o 
   2   8   2     1207.24     1174.55     10.99 o 
   4   8   2     4376.30     4662.54     43.75 o 
   6   8   2      900.08      876.04     11.10 o 
   8   8   2       19.63       13.17      2.36 o 
  10   8   2       16.07       22.01      3.14 o 
 -11   9   2      290.85      280.22      9.09 o 
  -9   9   2      119.28      131.78      6.91 o 
  -7   9   2     2650.03     2519.14     36.72 o 
  -5   9   2     6170.13     6502.55     96.98 o 
  -3   9   2     1576.74     1823.53     22.22 o 
  -1   9   2     2616.89     2515.11     24.36 o 
   1   9   2     9866.83    10284.05    101.20 o 
   3   9   2     2324.04     2306.52     20.87 o 
   5   9   2      455.29      481.25      6.21 o 
   7   9   2      741.60      701.38     10.17 o 
   9   9   2       57.43       49.56      3.35 o 
 -12  10   2        0.37       -3.98      3.98 o 
 -10  10   2      374.30      345.75      9.61 o 
  -8  10   2     1086.77     1113.70     18.97 o 
  -6  10   2       75.23       87.52      4.25 o 
  -4  10   2      300.49      289.53      5.38 o 
  -2  10   2       95.53       65.82      1.96 o 
   0  10   2     1101.25      897.49      8.71 o 
   2  10   2     1205.41     1220.51     12.10 o 
   4  10   2     1220.96     1226.40     14.54 o 
   6  10   2      210.87      187.12      4.29 o 
   8  10   2      149.11      150.09      4.76 o 
  10  10   2        0.64       -1.93      2.61 o 
 -11  11   2      165.37      188.23      7.66 o 
  -9  11   2     1723.39     1695.41     36.72 o 
  -7  11   2       39.43       28.64      2.99 o 
  -5  11   2     1243.17     1223.93     16.23 o 
  -3  11   2     6742.72     7025.31     72.63 o 
  -1  11   2    11683.89    12792.30    111.07 o 
   1  11   2      588.75      630.22     12.96 o 
   3  11   2     2266.51     2214.46     23.49 o 
   5  11   2     1799.76     1770.53     21.79 o 
   7  11   2      393.38      360.07      6.72 o 
   9  11   2       16.75       19.19      2.87 o 
 -12  12   2       14.16        5.21      4.99 o 
 -10  12   2      255.98      266.08     11.44 o 
  -8  12   2      268.99      283.51      7.97 o 
  -6  12   2     1281.13     1228.65     19.46 o 
  -4  12   2     1395.12     1505.62     19.14 o 
  -2  12   2     1512.15     1550.81     15.85 o 
   0  12   2      614.68      710.46      7.84 o 
   2  12   2       39.16       52.78      1.61 o 
   4  12   2      358.89      358.51      5.02 o 
   6  12   2      400.92      406.71      8.90 o 
   8  12   2      151.55      142.90      4.81 o 
  10  12   2        4.10       11.29      3.08 o 
 -11  13   2      347.18      376.29     14.42 o 
  -9  13   2      833.65      850.28     16.15 o 
  -7  13   2      991.77      952.33     24.75 o 
  -5  13   2     3563.04     3711.02     61.67 o 
  -3  13   2      477.25      550.34      7.53 o 
  -1  13   2    11584.64    11843.83    103.04 o 
   1  13   2     4136.29     4351.66     42.46 o 
   3  13   2     1114.99     1070.67     12.08 o 
   5  13   2     1104.41     1112.28     13.50 o 
   7  13   2      475.21      450.95      7.82 o 
   9  13   2      268.88      274.15      6.68 o 
 -12  14   2       12.50        8.35      6.93 o 
 -10  14   2       57.37       64.74      5.19 o 
  -8  14   2     1306.90     1264.77     21.10 o 
  -6  14   2       85.18       91.25      4.35 o 
  -4  14   2      808.86      797.47     11.34 o 
  -2  14   2     3015.90     3271.43     29.74 o 
   0  14   2     2954.88     3197.53     39.51 o 
   2  14   2      412.16      401.48      5.39 o 
   4  14   2       58.35       62.21      2.50 o 
   6  14   2     3145.41     3156.89     38.45 o 
   8  14   2      154.14      149.95      4.90 o 
  10  14   2       60.44       66.21      6.34 o 
 -11  15   2      378.97      409.39     11.36 o 
  -9  15   2      231.74      207.84      7.22 o 
  -7  15   2      561.96      507.65     20.29 o 
  -5  15   2      144.05      143.22      4.12 o 
  -3  15   2     2976.52     3022.89     32.27 o 
  -1  15   2     2210.66     2198.66     24.10 o 
   1  15   2     3356.17     3446.90     45.55 o 
   3  15   2      372.09      365.85      5.08 o 
   5  15   2      731.42      687.48     10.49 o 
   7  15   2       28.30       33.35      3.54 o 
   9  15   2      386.65      406.22     13.45 o 
 -12  16   2       46.95       63.44     10.00 o 
 -10  16   2       81.03       72.71      5.23 o 
  -8  16   2       27.79       26.15      3.44 o 
  -6  16   2      157.45      146.23      5.19 o 
  -4  16   2      939.71     1011.77     13.92 o 
  -2  16   2      526.45      482.32      6.89 o 
   0  16   2     3461.45     3726.65     54.57 o 
   2  16   2      589.66      602.86      9.00 o 
   4  16   2     1880.04     1807.17     20.72 o 
   6  16   2      149.96      171.22      5.06 o 
   8  16   2      136.34      131.07      4.86 o 
 -11  17   2      112.30      140.28     12.15 o 
  -9  17   2      365.58      346.13      9.52 o 
  -7  17   2      476.11      479.98     11.88 o 
  -5  17   2      195.99      184.45      5.48 o 
  -3  17   2      530.33      556.55      7.77 o 
  -1  17   2     4264.18     4183.70     43.72 o 
   1  17   2     2034.69     1986.54     25.18 o 
   3  17   2      571.69      640.02      8.28 o 
   5  17   2      941.40      877.31     11.76 o 
   7  17   2      424.80      461.03      8.91 o 
   9  17   2       66.11       70.03      4.66 o 
 -10  18   2      190.71      198.82     10.46 o 
  -8  18   2       71.49       69.98      5.30 o 
  -6  18   2        5.89       11.48      2.56 o 
  -4  18   2      169.33      142.35      4.08 o 
  -2  18   2      473.42      441.20      6.54 o 
   0  18   2      707.41      575.22      9.49 o 
   2  18   2      553.93      556.73     11.95 o 
   4  18   2     1175.07     1192.65     14.58 o 
   6  18   2      372.02      340.91      7.79 o 
   8  18   2      213.64      229.24      6.79 o 
 -11  19   2       34.68       27.49      8.51 o 
  -9  19   2        7.97        5.46      3.23 o 
  -7  19   2      466.71      465.06     10.27 o 
  -5  19   2      744.49      759.01     13.37 o 
  -3  19   2     1426.39     1512.12     17.57 o 
  -1  19   2      719.73      812.58     10.29 o 
   1  19   2      531.56      594.78      9.35 o 
   3  19   2     2258.75     2146.45     35.14 o 
   5  19   2      592.35      571.94     10.21 o 
   7  19   2      100.95       93.43      4.65 o 
   9  19   2      120.47      131.58      5.90 o 
 -10  20   2      461.50      450.00     15.56 o 
  -8  20   2       91.83       86.17      4.99 o 
  -6  20   2      160.79      139.02      7.49 o 
  -4  20   2      117.08      104.29      3.80 o 
  -2  20   2      171.12      188.38      4.17 o 
   0  20   2     2519.82     2403.89     33.91 o 
   2  20   2      235.01      238.06      6.28 o 
   4  20   2      420.69      415.33      9.02 o 
   6  20   2      168.90      156.15      5.50 o 
   8  20   2       91.97       87.01      4.35 o 
 -11  21   2       23.37       16.45      8.15 o 
  -9  21   2       51.52       54.81      6.55 o 
  -7  21   2      200.24      178.88      6.31 o 
  -5  21   2       68.52       58.55      3.56 o 
  -3  21   2      203.10      188.02      4.44 o 
  -1  21   2     1053.80     1085.91     13.28 o 
   1  21   2      381.98      387.40     11.49 o 
   3  21   2      110.47      114.82      4.18 o 
   5  21   2       17.01       14.48      2.75 o 
   7  21   2       28.62       33.02      4.62 o 
   9  21   2      170.18      165.19      7.66 o 
 -10  22   2      184.36      147.21     12.38 o 
  -8  22   2      145.27      139.63     20.95 o 
  -6  22   2      202.80      185.37     11.80 o 
  -4  22   2      344.99      344.45      7.96 o 
  -2  22   2      811.23      788.64     11.49 o 
   0  22   2      123.15      122.92      3.74 o 
   2  22   2     1505.97     1461.60     23.95 o 
   4  22   2     1901.77     1860.07     36.66 o 
   6  22   2      136.69      128.62      5.33 o 
   8  22   2       10.80       -0.09      3.08 o 
  -9  23   2      105.52      109.98      8.33 o 
  -7  23   2       67.90       60.36      4.26 o 
  -5  23   2        5.35       12.40      2.74 o 
  -3  23   2      864.44      830.84     11.18 o 
  -1  23   2      156.53      174.97      4.46 o 
   1  23   2       91.50       98.04      4.83 o 
   3  23   2      165.71      162.36      5.05 o 
   5  23   2      160.69      154.80      5.55 o 
   7  23   2        8.31        5.48      2.77 o 
 -10  24   2       98.01      118.85     11.29 o 
  -8  24   2      367.58      349.70     12.75 o 
  -6  24   2     1250.00     1166.27     19.70 o 
  -4  24   2      438.27      424.60     10.89 o 
  -2  24   2      887.59      829.10     11.75 o 
   0  24   2     1078.17     1001.91     29.76 o 
   2  24   2      132.80      119.71      4.40 o 
   4  24   2      761.95      761.53     20.00 o 
   6  24   2      744.00      795.05     13.85 o 
   8  24   2      267.61      288.41      9.21 o 
  -9  25   2      536.94      562.57     22.44 o 
  -7  25   2       37.08       36.33      5.25 o 
  -5  25   2       91.88       98.90      4.83 o 
  -3  25   2      207.47      225.14      5.70 o 
  -1  25   2     1350.43     1230.10     15.21 o 
   1  25   2       71.26       83.76      4.47 o 
   3  25   2       15.32       12.27      2.55 o 
   5  25   2      275.10      264.55      8.78 o 
   7  25   2       43.26       36.20      4.49 o 
  -8  26   2       96.42       98.85      7.59 o 
  -6  26   2      337.55      332.96     11.89 o 
  -4  26   2      375.79      360.53     11.38 o 
  -2  26   2      457.19      457.64      8.34 o 
   0  26   2      198.54      180.90      7.82 o 
   2  26   2      836.60      813.58     26.93 o 
   4  26   2       49.89       55.76      3.63 o 
   6  26   2      341.33      337.79     18.47 o 
  -9  27   2       55.71       74.93     10.40 o 
  -7  27   2      162.87      170.07      9.56 o 
  -5  27   2      115.42      136.96      5.78 o 
  -3  27   2      494.19      471.26      9.39 o 
  -1  27   2       81.13      103.27      3.67 o 
   1  27   2      249.42      214.42      6.94 o 
   3  27   2      131.27      123.70      6.74 o 
   5  27   2       13.20       19.82      3.90 o 
   7  27   2       54.32       53.73      4.93 o 
  -8  28   2      410.15      465.97     20.47 o 
  -6  28   2      805.35      857.65     21.26 o 
  -4  28   2      173.67      201.14     10.92 o 
  -2  28   2      690.26      665.36     11.89 o 
   0  28   2       27.90       28.48      3.01 o 
   2  28   2      164.35      164.96      6.61 o 
   4  28   2       22.83       20.08      3.78 o 
   6  28   2      538.08      576.33     15.95 o 
  -7  29   2       70.08       80.76      9.71 o 
  -5  29   2       24.49       27.63      6.41 o 
  -3  29   2      228.68      225.24     12.34 o 
  -1  29   2      226.50      218.13      7.10 o 
   1  29   2      199.87      198.04      8.39 o 
   3  29   2      150.73      137.96      6.29 o 
   5  29   2       13.50       11.46      6.57 o 
  -8  30   2       64.13       77.73     10.35 o 
  -6  30   2       71.79       86.91      7.03 o 
  -4  30   2      298.70      294.37     15.23 o 
  -2  30   2      434.17      458.39      8.81 o 
   0  30   2      170.35      164.82      7.93 o 
   2  30   2       90.32       91.86      5.40 o 
   4  30   2      381.64      421.17     12.93 o 
   6  30   2      115.06      134.43      8.53 o 
  -7  31   2       44.16       60.16      8.64 o 
  -5  31   2       11.92        4.14      4.42 o 
  -3  31   2      741.18      744.78     22.24 o 
  -1  31   2       48.80       51.62      5.88 o 
   1  31   2       44.53       44.81      4.39 o 
   3  31   2       68.19       67.01      5.21 o 
   5  31   2       43.37       54.67      5.97 o 
  -6  32   2       14.85        2.17      6.33 o 
  -4  32   2      246.67      281.75     23.54 o 
  -2  32   2       45.97       42.90      4.24 o 
   0  32   2       43.67       42.52      4.12 o 
   2  32   2       31.19       32.79      5.70 o 
   4  32   2       76.27       63.36      6.28 o 
  -5  33   2      340.92      373.17     16.63 o 
  -3  33   2      141.97      140.69     12.99 o 
  -1  33   2      141.38      138.58      6.30 o 
   1  33   2      320.23      335.65      9.63 o 
   3  33   2      159.78      179.40      9.10 o 
  -4  34   2       53.42       47.42      7.10 o 
  -2  34   2       52.53       43.86      8.82 o 
   0  34   2       36.22       28.26      5.79 o 
   2  34   2       52.53       57.33      7.77 o 
  -1  35   2      398.53      420.21     16.89 o 
   1  35   2       91.13       79.22      6.40 o 
   0  36   2       40.83       33.97      5.26 o 
 -13   1   3        1.93        6.26      5.40 o 
 -11   1   3      394.09      362.78      8.99 o 
  -9   1   3      477.94      439.73      9.10 o 
  -7   1   3      864.21      814.59      9.99 o 
  -5   1   3     5029.82     5118.22     46.00 o 
  -3   1   3     8695.26     9079.50     86.68 o 
  -1   1   3     5309.66     5416.83     42.91 o 
   1   1   3      866.71      948.33     18.67 o 
   3   1   3     5209.52     5719.60    102.49 o 
   5   1   3     2688.43     2597.75     34.58 o 
   7   1   3     1191.78     1143.54     15.64 o 
   9   1   3      112.00      115.62      5.71 o 
 -12   2   3      191.72      195.48      7.02 o 
 -10   2   3       32.74       31.31      3.31 o 
  -8   2   3     1138.13      990.09     14.98 o 
  -6   2   3      454.93      465.25      6.39 o 
  -4   2   3     4390.91     4853.65     43.41 o 
  -2   2   3     4452.40     4514.36     47.21 o 
   0   2   3     1717.01     1716.72     18.10 o 
   2   2   3     3864.22     4048.73     72.84 o 
   4   2   3      197.79      189.79      5.80 o 
   6   2   3      332.25      322.26      5.49 o 
   8   2   3      203.54      214.48      5.23 o 
  10   2   3       67.24       61.26      4.04 o 
 -13   3   3      159.23      167.28      9.35 o 
 -11   3   3      196.53      192.63      6.73 o 
  -9   3   3      421.01      403.26      8.58 o 
  -7   3   3     2122.98     2031.46     21.31 o 
  -5   3   3     2095.42     2006.58     20.60 o 
  -3   3   3    13863.92    13957.23    130.64 o 
  -1   3   3     4858.48     4608.81     36.06 o 
   1   3   3     1895.53     1868.80     22.87 o 
   3   3   3       99.55       71.36      2.67 o 
   5   3   3     1383.50     1248.39     15.26 o 
   7   3   3      239.37      212.55      4.95 o 
   9   3   3      105.40      100.51      6.34 o 
 -12   4   3       88.13       99.36      8.81 o 
 -10   4   3       87.64       65.19      4.09 o 
  -8   4   3      529.91      509.53      9.44 o 
  -6   4   3      897.72      909.32     12.43 o 
  -4   4   3     5115.03     5401.99     63.12 o 
  -2   4   3     1624.34     1796.10     17.74 o 
   0   4   3     6324.74     6582.94     57.36 o 
   2   4   3     3602.74     3970.79     56.25 o 
   4   4   3       13.63       13.47      2.21 o 
   6   4   3      646.18      652.57      9.22 o 
   8   4   3       65.44       53.92      3.83 o 
  10   4   3       28.58       34.02      3.75 o 
 -13   5   3      131.38      143.81      8.73 o 
 -11   5   3      114.93      116.47      6.24 o 
  -9   5   3      854.38      854.29     15.90 o 
  -7   5   3      812.85      774.18     10.68 o 
  -5   5   3     1162.69     1274.31     15.05 o 
  -3   5   3      156.25      161.29      3.13 o 
  -1   5   3      478.77      573.28      4.82 o 
   1   5   3     1139.52     1170.54     14.24 o 
   3   5   3      226.52      220.06     11.24 o 
   5   5   3     1516.90     1555.79     18.78 o 
   7   5   3      539.15      536.45      7.40 o 
   9   5   3      116.84      122.46      4.61 o 
 -12   6   3      176.23      178.37      7.79 o 
 -10   6   3       54.48       52.13      4.44 o 
  -8   6   3     1497.55     1286.47     21.00 o 
  -6   6   3     2446.56     2548.35     34.27 o 
  -4   6   3      408.03      490.56      7.61 o 
  -2   6   3     1406.78     1381.08     15.35 o 
   0   6   3    10779.87    11224.06    124.56 o 
   2   6   3      216.95      275.04      4.76 o 
   4   6   3     1600.27     1580.34     21.90 o 
   6   6   3      466.88      418.30      6.34 o 
   8   6   3       78.78       73.73      3.38 o 
  10   6   3       58.13       73.22      4.31 o 
 -13   7   3      351.61      396.35     13.47 o 
 -11   7   3      267.55      267.38      8.83 o 
  -9   7   3      694.29      662.76     13.35 o 
  -7   7   3      122.97      107.04      6.79 o 
  -5   7   3       84.70       85.57      4.26 o 
  -3   7   3     1278.03     1415.72     17.89 o 
  -1   7   3     4675.22     4981.87     40.92 o 
   1   7   3      389.98      421.34      4.68 o 
   3   7   3     1146.05     1115.80     12.48 o 
   5   7   3      808.89      780.91      9.64 o 
   7   7   3      178.69      171.12      4.31 o 
   9   7   3      273.14      317.62      6.96 o 
 -12   8   3      227.48      216.80      8.40 o 
 -10   8   3      299.56      268.62      8.58 o 
  -8   8   3     1745.96     1608.37     25.33 o 
  -6   8   3      439.78      401.02      7.24 o 
  -4   8   3     4151.12     4328.01     45.70 o 
  -2   8   3      201.49      212.02      3.69 o 
   0   8   3    10540.42    10930.61     93.22 o 
   2   8   3     2185.00     2146.22     21.10 o 
   4   8   3      205.11      189.90      3.10 o 
   6   8   3      670.26      683.27      9.15 o 
   8   8   3      197.68      193.72      5.26 o 
  10   8   3      209.65      239.86      7.22 o 
 -13   9   3      144.68      181.48      9.77 o 
 -11   9   3      234.46      255.94      8.82 o 
  -9   9   3     2647.58     2599.45     38.89 o 
  -7   9   3      131.76      150.63      4.55 o 
  -5   9   3     1537.04     1560.11     20.00 o 
  -3   9   3     1569.34     1779.86     19.83 o 
  -1   9   3      552.84      617.18      6.49 o 
   1   9   3     4342.15     4422.20     39.47 o 
   3   9   3       51.07       39.54      1.77 o 
   5   9   3     1374.37     1345.69     14.08 o 
   7   9   3       16.02       12.43      2.39 o 
   9   9   3       92.91      103.53      4.39 o 
 -12  10   3      257.12      288.88      9.69 o 
 -10  10   3      390.22      378.87     18.49 o 
  -8  10   3     2815.84     2784.38     41.55 o 
  -6  10   3       50.98       57.49      2.83 o 
  -4  10   3     1099.16     1175.35     20.48 o 
  -2  10   3     3464.45     3849.18     34.44 o 
   0  10   3      784.44      860.01      8.45 o 
   2  10   3     1223.84     1253.68     11.87 o 
   4  10   3      653.38      677.45      7.77 o 
   6  10   3      333.70      321.87      5.73 o 
   8  10   3       98.93       95.32      4.03 o 
  10  10   3      306.28      374.55     10.49 o 
 -11  11   3      112.95      101.16      6.79 o 
  -9  11   3      741.81      736.16     14.63 o 
  -7  11   3      365.11      346.29      8.18 o 
  -5  11   3      385.41      416.88      7.28 o 
  -3  11   3      188.10      178.01      3.70 o 
  -1  11   3     3417.83     3478.97     33.46 o 
   1  11   3      849.02      951.14      9.50 o 
   3  11   3       54.25       54.03      1.78 o 
   5  11   3     1062.86     1047.08     12.69 o 
   7  11   3      147.94      169.00      5.41 o 
   9  11   3       48.84       45.99      3.48 o 
 -12  12   3      103.24      103.77     10.65 o 
 -10  12   3     1367.02     1330.86     25.50 o 
  -8  12   3     1255.51     1132.44     19.28 o 
  -6  12   3      453.16      383.51     11.33 o 
  -4  12   3     1486.00     1545.71     19.77 o 
  -2  12   3     1924.68     2124.14     19.81 o 
   0  12   3     5566.80     5765.36     55.75 o 
   2  12   3      233.47      187.41      3.23 o 
   4  12   3       97.87       84.99      2.48 o 
   6  12   3      370.79      344.54      6.92 o 
   8  12   3      539.74      596.48      9.76 o 
 -11  13   3       49.31       47.28      4.90 o 
  -9  13   3        4.73       12.49      3.38 o 
  -7  13   3       91.96       96.14      4.98 o 
  -5  13   3      207.20      219.05      7.21 o 
  -3  13   3      784.14      866.11     11.96 o 
  -1  13   3     2410.59     2664.38     26.16 o 
   1  13   3      133.17      148.07      5.22 o 
   3  13   3      538.83      575.87      6.48 o 
   5  13   3     2084.49     1969.54     22.03 o 
   7  13   3      156.71      164.49      5.32 o 
   9  13   3      259.80      270.35      8.30 o 
 -12  14   3       92.46       93.02     19.28 o 
 -10  14   3      822.66      867.74     17.08 o 
  -8  14   3      612.34      601.64     12.45 o 
  -6  14   3      240.05      225.81      7.02 o 
  -4  14   3      561.21      528.51      9.73 o 
  -2  14   3     3579.25     3728.71     36.23 o 
   0  14   3       95.12      121.22      2.59 o 
   2  14   3     1014.27     1008.35     10.83 o 
   4  14   3      732.06      753.01      9.61 o 
   6  14   3      406.08      415.96      7.88 o 
   8  14   3      135.02      140.49      5.69 o 
 -11  15   3       11.75       13.24      4.04 o 
  -9  15   3      380.36      358.89      9.55 o 
  -7  15   3       39.01       46.29      5.63 o 
  -5  15   3      336.11      323.84      7.37 o 
  -3  15   3     1531.00     1511.94     17.33 o 
  -1  15   3     2120.48     2152.96     21.64 o 
   1  15   3     1632.34     1655.11     19.98 o 
   3  15   3      404.05      403.48      6.92 o 
   5  15   3     1056.27     1102.97     15.24 o 
   7  15   3      688.76      702.05     13.25 o 
   9  15   3      235.51      286.16     12.01 o 
 -12  16   3      139.26      146.84     13.18 o 
 -10  16   3      382.15      383.81     10.41 o 
  -8  16   3       30.33       33.39      7.01 o 
  -6  16   3      216.67      205.31      6.17 o 
  -4  16   3      885.64      925.79     13.12 o 
  -2  16   3      964.45      974.60     10.97 o 
   0  16   3      680.26      690.98     10.18 o 
   2  16   3      902.73      859.77     10.95 o 
   4  16   3      181.80      196.39      4.32 o 
   6  16   3     1098.45     1119.00     18.74 o 
   8  16   3      553.77      510.97     10.26 o 
 -11  17   3      185.72      203.05      8.31 o 
  -9  17   3      462.63      471.26     12.29 o 
  -7  17   3      691.74      648.95     17.28 o 
  -5  17   3      781.63      781.56     11.83 o 
  -3  17   3       82.48      118.50      3.40 o 
  -1  17   3     1017.26     1005.32     12.88 o 
   1  17   3      568.26      619.76     11.50 o 
   3  17   3      572.40      553.44      9.17 o 
   5  17   3      538.84      527.98      9.61 o 
   7  17   3      314.25      355.86      9.00 o 
   9  17   3      186.98      199.33      6.91 o 
 -10  18   3      788.55      811.64     16.50 o 
  -8  18   3      124.85      115.61      7.11 o 
  -6  18   3      782.73      752.75     13.74 o 
  -4  18   3      637.90      641.19     10.10 o 
  -2  18   3     3161.63     3112.24     33.38 o 
   0  18   3      572.64      536.12      7.96 o 
   2  18   3      745.73      734.81     17.15 o 
   4  18   3     1177.29     1094.72     15.92 o 
   6  18   3       46.77       52.69      5.12 o 
   8  18   3      134.59      146.99      5.83 o 
 -11  19   3       65.40       76.11      9.93 o 
  -9  19   3      206.56      221.25     11.08 o 
  -7  19   3      868.71      838.61     15.42 o 
  -5  19   3      123.65       90.35      3.80 o 
  -3  19   3      570.04      548.09      8.54 o 
  -1  19   3     1246.86     1254.39     14.80 o 
   1  19   3     1371.27     1426.96     25.53 o 
   3  19   3      233.18      224.44      5.46 o 
   5  19   3     2171.52     2217.69     29.47 o 
   7  19   3       70.40       75.52      4.33 o 
 -10  20   3      109.74      118.35      7.05 o 
  -8  20   3      545.00      528.53     16.00 o 
  -6  20   3     1046.88     1050.65     17.85 o 
  -4  20   3      104.84      101.87      4.29 o 
  -2  20   3     2705.67     2769.70     30.20 o 
   0  20   3      175.37      159.79      8.36 o 
   2  20   3       20.01       18.59      2.19 o 
   4  20   3      833.45      849.67     13.33 o 
   6  20   3       35.61       27.31      3.44 o 
   8  20   3       22.21       25.54      4.13 o 
 -11  21   3      111.97      102.81     11.52 o 
  -9  21   3      275.54      263.63      8.51 o 
  -7  21   3      431.95      426.52     18.97 o 
  -5  21   3      790.41      739.95     13.50 o 
  -3  21   3     3099.10     3055.54     33.32 o 
  -1  21   3     2661.20     2801.62     41.79 o 
   1  21   3     1655.86     1616.81     21.54 o 
   3  21   3      471.21      453.17      8.43 o 
   5  21   3     1525.34     1525.45     21.71 o 
   7  21   3      214.82      252.57     11.49 o 
 -10  22   3       18.67       12.28      6.95 o 
  -8  22   3       76.82       74.67      4.93 o 
  -6  22   3       14.79       14.45      2.97 o 
  -4  22   3     1291.07     1286.80     17.78 o 
  -2  22   3      925.11      910.50     11.83 o 
   0  22   3      710.49      669.42     12.71 o 
   2  22   3      140.03      135.27      4.68 o 
   4  22   3       75.21       74.72      3.80 o 
   6  22   3       58.60       58.15      3.94 o 
   8  22   3       76.04       71.43      5.73 o 
  -9  23   3      137.99      150.97      9.49 o 
  -7  23   3      343.74      363.34      9.37 o 
  -5  23   3      583.06      580.42     11.66 o 
  -3  23   3     2327.15     2332.55     26.41 o 
  -1  23   3       97.57      107.13      3.44 o 
   1  23   3      804.60      775.17     14.35 o 
   3  23   3      629.34      628.07     10.92 o 
   5  23   3     1224.50     1314.09     19.55 o 
   7  23   3      128.84      136.02      7.58 o 
 -10  24   3       97.61      107.93     11.37 o 
  -8  24   3      459.31      465.82     11.16 o 
  -6  24   3      646.21      642.23     12.89 o 
  -4  24   3      265.21      257.02      7.19 o 
  -2  24   3      420.98      407.40      6.86 o 
   0  24   3      582.09      574.66     11.86 o 
   2  24   3     1252.43     1271.97     20.42 o 
   4  24   3       75.82       80.89      4.78 o 
   6  24   3       17.76       23.69      4.11 o 
  -9  25   3      139.02      147.06     12.74 o 
  -7  25   3      119.42      106.73      5.53 o 
  -5  25   3     1381.18     1447.72     23.25 o 
  -3  25   3      160.40      144.69      4.44 o 
  -1  25   3       92.18       79.67      4.70 o 
   1  25   3      182.21      172.52      6.36 o 
   3  25   3      749.88      735.46     19.40 o 
   5  25   3      124.12      152.60      6.69 o 
   7  25   3       64.84       60.93      5.88 o 
  -8  26   3       65.96       60.41      6.80 o 
  -6  26   3      433.10      410.84     12.36 o 
  -4  26   3      129.86      122.67      5.45 o 
  -2  26   3      376.48      402.38     10.25 o 
   0  26   3     1116.12     1044.64     15.85 o 
   2  26   3      769.88      716.26     14.28 o 
   4  26   3      695.30      686.21     14.25 o 
   6  26   3      174.58      189.95     17.57 o 
  -9  27   3      136.13      148.05     12.50 o 
  -7  27   3      223.56      240.01     10.75 o 
  -5  27   3        0.51       -0.71      2.97 o 
  -3  27   3      271.41      285.61      8.64 o 
  -1  27   3      586.06      559.83     10.34 o 
   1  27   3        9.51       10.39      3.16 o 
   3  27   3      298.45      293.77      9.59 o 
   5  27   3      223.75      215.02      8.02 o 
  -8  28   3      294.02      297.68     16.22 o 
  -6  28   3      309.25      322.96      9.36 o 
  -4  28   3      514.56      544.00     21.09 o 
  -2  28   3      466.60      446.37     10.51 o 
   0  28   3       14.40       16.26      2.89 o 
   2  28   3       36.42       30.59      3.82 o 
   4  28   3      965.59      997.64     40.96 o 
   6  28   3        8.14        1.82      4.25 o 
  -7  29   3       18.82       22.99      8.13 o 
  -5  29   3      351.44      378.64     12.49 o 
  -3  29   3      382.66      367.49      7.84 o 
  -1  29   3      359.90      353.73     10.05 o 
   1  29   3      288.73      304.43     13.66 o 
   3  29   3       51.11       59.55      4.74 o 
   5  29   3       20.24       20.30      5.19 o 
  -8  30   3       79.32       77.10     10.10 o 
  -6  30   3      338.07      322.82     12.16 o 
  -4  30   3       92.78       93.35      5.04 o 
  -2  30   3      583.01      559.56     12.34 o 
   0  30   3       79.58       81.20      4.27 o 
   2  30   3       48.97       51.01      5.09 o 
   4  30   3       64.82       67.81      6.21 o 
  -7  31   3      117.44      148.12     12.32 o 
  -5  31   3       23.17       20.78      5.04 o 
  -3  31   3      182.93      173.78      6.91 o 
  -1  31   3      646.52      574.59     12.78 o 
   1  31   3       52.58       58.50      7.04 o 
   3  31   3      190.89      187.82      9.08 o 
  -6  32   3       78.47      115.82     10.50 o 
  -4  32   3       54.21       72.13      4.77 o 
  -2  32   3      129.74      141.85      6.57 o 
   0  32   3        2.54        1.30      3.29 o 
   2  32   3      132.18      154.28      8.57 o 
   4  32   3       94.73       91.95      8.08 o 
  -5  33   3      145.80      160.89     11.52 o 
  -3  33   3       78.60      101.42      6.99 o 
  -1  33   3       74.08       57.79      4.84 o 
   1  33   3      162.67      177.40      8.53 o 
   3  33   3      130.94      121.40      7.73 o 
  -2  34   3       74.02       83.05      6.43 o 
   0  34   3      238.38      251.13     10.18 o 
   2  34   3      134.75      144.91      8.66 o 
  -1  35   3       40.98       32.43      5.25 o 
   1  35   3       56.41       44.98      7.34 o 
  -2  36   3       45.54       75.57      8.78 o 
   0  36   3      175.99      209.45      9.56 o 
 -12   0   4      475.31      477.93     15.31 o 
 -10   0   4     1960.34     1782.25     35.77 o 
  -8   0   4     1114.13     1092.58     47.49 o 
  -6   0   4     1672.09     1639.21     40.09 o 
  -4   0   4     7340.78     7489.42    101.65 o 
  -2   0   4     1996.18     2224.31     49.23 o 
   0   0   4    12839.49    13163.17    174.26 o 
   2   0   4     2597.10     2419.51     64.18 o 
   6   0   4        1.06       -0.82      2.56 o 
   8   0   4      463.20      459.27     12.00 o 
 -13   1   4       49.75       52.05      4.89 o 
 -11   1   4      281.15      264.84      8.06 o 
  -9   1   4     1184.79     1065.58     16.46 o 
  -7   1   4     1484.51     1392.87     16.06 o 
  -5   1   4       96.79      101.11      3.84 o 
  -3   1   4      942.05      973.65     10.38 o 
  -1   1   4      459.05      527.68      8.85 o 
   1   1   4     1446.74     1571.58     29.88 o 
   5   1   4      399.16      403.09     10.85 o 
   7   1   4      104.84       92.73      3.58 o 
   9   1   4       19.72       17.44      2.82 o 
 -12   2   4      710.98      729.56     13.97 o 
 -10   2   4      273.61      285.32      7.62 o 
  -8   2   4      496.59      439.97      6.92 o 
  -6   2   4     3682.46     3865.65     41.68 o 
  -4   2   4     1729.02     1955.43     18.40 o 
  -2   2   4     2217.37     2277.79     20.56 o 
   0   2   4     5513.89     5813.57     50.66 o 
   2   2   4     1197.76     1202.94     24.40 o 
   6   2   4      532.33      480.86      7.87 o 
   8   2   4       55.51       55.27      5.16 o 
 -13   3   4       10.99       16.47      4.44 o 
 -11   3   4      502.03      488.44     10.55 o 
  -9   3   4     1394.14     1381.76     20.12 o 
  -7   3   4      210.07      214.59      6.03 o 
  -5   3   4      443.96      482.58     10.65 o 
  -3   3   4     5320.67     5805.62     55.18 o 
  -1   3   4      813.60      878.14      9.10 o 
   1   3   4      879.68      871.67     11.42 o 
   3   3   4      752.78      827.35     20.17 o 
   5   3   4     1722.84     1637.98     38.91 o 
   7   3   4      146.35      128.15      4.13 o 
   9   3   4       59.17       76.83      3.84 o 
 -12   4   4      180.76      180.83      8.00 o 
 -10   4   4      236.15      221.96      6.66 o 
  -8   4   4      823.07      819.27     10.50 o 
  -6   4   4     1315.63     1267.38     15.33 o 
  -4   4   4     2188.13     2388.57     23.82 o 
  -2   4   4     1313.64     1389.94     13.06 o 
   0   4   4      276.66      268.67      3.13 o 
   2   4   4     2432.09     2402.42     29.57 o 
   4   4   4      103.06       82.12      4.68 o 
   6   4   4      732.36      771.71     10.47 o 
   8   4   4       15.84       13.98      3.85 o 
 -13   5   4      203.08      217.48     10.38 o 
 -11   5   4      282.94      267.55      8.83 o 
  -9   5   4     1161.85     1178.01     21.85 o 
  -7   5   4       39.05       43.84      2.74 o 
  -5   5   4     2874.35     3197.58     34.56 o 
  -3   5   4     1146.79     1110.61     11.75 o 
  -1   5   4    10331.38    11052.24     84.41 o 
   1   5   4     1174.41     1389.81     15.47 o 
   3   5   4      664.04      702.89     12.68 o 
   5   5   4     2456.75     2341.53     39.67 o 
   7   5   4      157.21      146.09      3.85 o 
   9   5   4      122.47      155.21      5.08 o 
 -12   6   4        1.20       10.94      4.03 o 
 -10   6   4       36.34       36.83      4.20 o 
  -8   6   4     1358.67     1320.13     30.11 o 
  -6   6   4      233.07      200.37      4.86 o 
  -4   6   4     3730.04     3843.20     40.83 o 
  -2   6   4      452.91      416.62      4.76 o 
   0   6   4      260.97      325.33      3.72 o 
   2   6   4      586.33      648.32      9.34 o 
   4   6   4      745.71      678.12     12.74 o 
   6   6   4      226.44      226.96      4.31 o 
   8   6   4       90.40       99.46      4.01 o 
 -13   7   4      195.51      219.23     10.46 o 
 -11   7   4      256.66      236.05      8.44 o 
  -9   7   4     1284.71     1199.28     20.65 o 
  -7   7   4      483.30      452.27      8.29 o 
  -5   7   4     1048.43     1078.93     14.66 o 
  -3   7   4      274.66      323.17      5.03 o 
  -1   7   4     1744.04     1878.78     14.44 o 
   1   7   4      521.55      525.03      5.76 o 
   3   7   4     2029.90     2144.17     35.74 o 
   5   7   4     2551.12     2465.63     24.16 o 
   7   7   4      225.59      208.48      6.32 o 
   9   7   4       64.68       63.71      3.70 o 
 -12   8   4       11.05        6.61      4.03 o 
 -10   8   4      334.50      312.10     11.44 o 
  -8   8   4     2473.04     2360.78     64.14 o 
  -6   8   4     1481.09     1509.42     19.92 o 
  -4   8   4     6576.48     7270.29     75.42 o 
  -2   8   4     3515.46     3934.17     41.39 o 
   0   8   4     4693.95     5185.90     45.52 o 
   2   8   4      164.75      174.94      3.89 o 
   4   8   4      989.53      900.81      9.66 o 
   6   8   4      335.64      329.86      5.54 o 
   8   8   4      267.36      281.93      6.34 o 
 -13   9   4      236.25      233.89     10.75 o 
 -11   9   4      253.06      239.91      8.55 o 
  -9   9   4      348.76      324.80      9.00 o 
  -7   9   4      495.69      522.35     12.72 o 
  -5   9   4       54.24       91.51      3.35 o 
  -3   9   4     2609.73     2656.76     28.80 o 
  -1   9   4     1474.75     1645.27     18.50 o 
   1   9   4     1765.56     1932.10     16.62 o 
   3   9   4      743.39      718.24      8.62 o 
   5   9   4      346.38      322.73      5.24 o 
   7   9   4      299.16      289.61      6.45 o 
   9   9   4      147.17      172.87      5.56 o 
 -12  10   4       41.65       38.62      5.14 o 
 -10  10   4      105.74      107.97      6.84 o 
  -8  10   4      361.97      410.21     14.15 o 
  -6  10   4      501.91      554.34      9.25 o 
  -4  10   4     3331.41     3645.74     43.26 o 
  -2  10   4      815.42      864.10      9.52 o 
   0  10   4     4414.76     4626.56     38.32 o 
   2  10   4      273.46      244.96      3.20 o 
   4  10   4      716.46      773.55      8.69 o 
   6  10   4      298.02      292.91      5.30 o 
   8  10   4       92.80       91.47      4.03 o 
 -13  11   4      283.94      282.03     11.91 o 
 -11  11   4       73.19       84.99      5.61 o 
  -9  11   4       88.66       93.61      5.21 o 
  -7  11   4     2427.92     2478.01     39.72 o 
  -5  11   4      748.74      704.22     10.72 o 
  -3  11   4      187.97      202.16      4.40 o 
  -1  11   4     2780.82     2717.72     24.60 o 
   1  11   4     4508.88     4674.78     44.93 o 
   3  11   4      141.97      132.55      2.30 o 
   5  11   4     1249.56     1275.00     15.00 o 
   7  11   4       97.17       94.97      4.22 o 
   9  11   4      429.81      476.78      9.07 o 
 -12  12   4      193.42      193.97      8.34 o 
 -10  12   4      396.30      361.94     14.35 o 
  -8  12   4      152.08      149.32      6.10 o 
  -6  12   4      624.24      706.26     11.15 o 
  -4  12   4      554.89      600.28      9.33 o 
  -2  12   4      164.33      212.54      4.96 o 
   0  12   4      907.85     1036.88     11.28 o 
   2  12   4      197.58      205.50      3.17 o 
   4  12   4       55.74       51.60      2.21 o 
   6  12   4        0.50        1.43      1.99 o 
   8  12   4       14.67       13.22      2.71 o 
 -11  13   4      603.33      621.34     14.19 o 
  -9  13   4      351.12      363.46      9.79 o 
  -7  13   4      932.24      928.73     14.01 o 
  -5  13   4      600.52      546.48      9.07 o 
  -3  13   4     1300.80     1258.12     16.57 o 
  -1  13   4      466.50      469.92      6.97 o 
   1  13   4     1556.01     1544.21     17.88 o 
   3  13   4      517.43      499.87      6.45 o 
   5  13   4      809.92      782.92     11.65 o 
   7  13   4       27.29       25.38      2.88 o 
 -12  14   4      263.12      267.25     11.34 o 
 -10  14   4      575.01      578.23     13.18 o 
  -8  14   4      670.44      649.52     15.08 o 
  -6  14   4       14.80       20.81      2.35 o 
  -4  14   4      476.80      503.28      8.37 o 
  -2  14   4      638.33      744.94      8.76 o 
   0  14   4      520.29      498.63      8.86 o 
   2  14   4      783.91      798.06      9.02 o 
   4  14   4       31.18       34.41      2.00 o 
   6  14   4      498.35      507.28      8.93 o 
   8  14   4      342.25      344.25     10.26 o 
 -11  15   4      158.39      150.15      7.29 o 
  -9  15   4     2815.47     2677.99     59.73 o 
  -7  15   4     1795.78     1761.83     27.27 o 
  -5  15   4       97.64      108.64      4.51 o 
  -3  15   4     2454.06     2247.99     27.86 o 
  -1  15   4     1800.50     1822.83     25.67 o 
   1  15   4      106.11       84.78      2.74 o 
   3  15   4      375.50      405.81      5.69 o 
   5  15   4     1363.56     1346.22     21.21 o 
   7  15   4      343.10      353.24     10.02 o 
 -12  16   4       16.06       25.98     10.44 o 
 -10  16   4       38.98       39.36      4.63 o 
  -8  16   4     2174.13     2052.80     31.74 o 
  -6  16   4      147.35      165.31      4.94 o 
  -4  16   4     2444.04     2470.27     37.57 o 
  -2  16   4      610.08      579.72      7.40 o 
   0  16   4     1227.96     1304.09     19.78 o 
   2  16   4      419.09      450.62      7.53 o 
   4  16   4      289.80      258.41      7.87 o 
   6  16   4       22.33       23.39      3.24 o 
   8  16   4      145.29      170.80      6.17 o 
 -11  17   4      187.39      196.05      8.47 o 
  -9  17   4     1432.45     1462.64     35.41 o 
  -7  17   4      502.46      465.02     10.33 o 
  -5  17   4     1410.78     1482.07     19.95 o 
  -3  17   4     1650.74     1682.90     19.43 o 
  -1  17   4      335.63      273.86      4.35 o 
   1  17   4       86.77       82.69      3.05 o 
   3  17   4      809.50      782.12     11.94 o 
   5  17   4      184.80      151.57      5.04 o 
   7  17   4      249.38      254.33      7.66 o 
 -12  18   4       16.89       13.27      5.83 o 
 -10  18   4      347.95      324.37      9.74 o 
  -8  18   4      499.02      477.30     14.44 o 
  -6  18   4      906.23      886.10     13.62 o 
  -4  18   4      549.91      564.15     14.08 o 
  -2  18   4      672.87      671.11     12.53 o 
   0  18   4      229.66      243.57      6.34 o 
   2  18   4      315.40      316.15      6.32 o 
   4  18   4      493.82      491.78      8.98 o 
   6  18   4      360.64      385.88      8.40 o 
   8  18   4       11.83       14.91      3.59 o 
 -11  19   4      397.06      421.85     13.38 o 
  -9  19   4      261.20      269.72     10.21 o 
  -7  19   4      237.14      218.80      7.06 o 
  -5  19   4      827.91      812.08     16.92 o 
  -3  19   4     2230.61     2107.74     23.86 o 
  -1  19   4     1845.71     1797.34     23.17 o 
   1  19   4     2262.45     2309.06     29.30 o 
   3  19   4       33.19       38.64      2.79 o 
   5  19   4      587.52      600.07     10.70 o 
   7  19   4        5.22        5.95      3.60 o 
 -10  20   4      283.91      304.93      9.58 o 
  -8  20   4      451.31      423.49     10.35 o 
  -6  20   4     2057.01     1926.79     29.39 o 
  -4  20   4      915.12      867.63     13.09 o 
  -2  20   4     3217.62     3211.37     34.72 o 
   0  20   4     1419.00     1300.56     22.57 o 
   2  20   4     2117.78     2131.62     27.56 o 
   4  20   4      144.35      133.47      4.80 o 
   6  20   4      158.72      157.33      7.88 o 
 -11  21   4       82.78      101.01     11.73 o 
  -9  21   4       14.63       10.43      3.62 o 
  -7  21   4        7.24        2.92      2.88 o 
  -5  21   4      443.45      434.68      8.44 o 
  -3  21   4     1114.42     1120.85     16.37 o 
  -1  21   4      421.37      427.29      8.11 o 
   1  21   4     1222.82     1176.26     18.06 o 
   3  21   4      871.72      838.10     13.72 o 
   5  21   4      322.09      338.78     13.95 o 
   7  21   4       14.84       12.16      4.34 o 
 -10  22   4      218.07      240.94      8.72 o 
  -8  22   4       81.33       90.26      8.44 o 
  -6  22   4      364.61      379.52     10.53 o 
  -4  22   4      512.75      478.83      8.91 o 
  -2  22   4     1716.62     1672.78     29.12 o 
   0  22   4        1.78        1.89      2.43 o 
   2  22   4      215.90      210.10      8.77 o 
   4  22   4       16.28       14.73      3.24 o 
   6  22   4      327.58      354.44      9.67 o 
  -9  23   4      177.25      157.23      7.20 o 
  -7  23   4       64.71       63.19      4.49 o 
  -5  23   4      614.99      586.44     15.59 o 
  -3  23   4      521.11      487.02      7.93 o 
  -1  23   4      491.33      487.80     12.98 o 
   1  23   4      638.99      640.07     12.68 o 
   3  23   4      161.51      142.43      5.86 o 
   5  23   4       97.08      117.84      5.74 o 
 -10  24   4      193.34      188.24     14.41 o 
  -8  24   4       29.81       26.69      5.14 o 
  -6  24   4      460.76      437.68     10.65 o 
  -4  24   4     3019.52     3019.71     37.61 o 
  -2  24   4     2992.56     2863.93     53.03 o 
   0  24   4     1018.03      994.90     15.10 o 
   2  24   4      238.76      240.41      7.47 o 
   4  24   4      987.90      959.30     17.78 o 
   6  24   4       89.88       87.73      6.20 o 
  -9  25   4      200.83      217.84     11.10 o 
  -7  25   4      112.21      121.34      5.90 o 
  -5  25   4      204.26      214.79     12.56 o 
  -3  25   4      301.08      289.00      8.96 o 
  -1  25   4      161.55      140.95      5.30 o 
   1  25   4      269.91      279.49     10.95 o 
   3  25   4      233.64      224.47      7.48 o 
   5  25   4      178.74      191.92      7.47 o 
 -10  26   4      126.66      150.09     12.98 o 
  -8  26   4      242.33      262.43      8.76 o 
  -6  26   4       72.05       91.77      5.13 o 
  -4  26   4       98.52       95.49      4.96 o 
  -2  26   4     1283.87     1252.06     18.46 o 
   0  26   4      323.03      323.01      8.67 o 
   2  26   4      371.35      357.44     10.54 o 
   4  26   4      523.20      538.29     12.37 o 
  -9  27   4       10.65       15.19      7.26 o 
  -7  27   4       37.20       28.74      4.04 o 
  -5  27   4      402.40      412.45      9.99 o 
  -3  27   4      774.85      783.15     17.68 o 
  -1  27   4      121.40      130.49      5.07 o 
   1  27   4        0.75        1.25      2.95 o 
   3  27   4      171.66      166.32      6.85 o 
   5  27   4      169.48      154.50      8.28 o 
  -8  28   4      182.50      227.56     13.78 o 
  -6  28   4        4.68        2.22      3.13 o 
  -4  28   4       58.72       54.88      4.18 o 
  -2  28   4      246.08      237.86      7.93 o 
   0  28   4      100.10      108.26      5.08 o 
   2  28   4      140.96      156.17      6.60 o 
   4  28   4      239.24      243.71      9.84 o 
  -7  29   4       27.50       31.53      5.61 o 
  -5  29   4      356.12      369.42      9.55 o 
  -3  29   4       58.40       61.19      6.03 o 
  -1  29   4       25.03       26.36      3.24 o 
   1  29   4      239.95      239.92      8.00 o 
   3  29   4       15.46       24.46      4.08 o 
  -8  30   4       54.93       57.67      9.11 o 
  -6  30   4      164.33      190.67      7.27 o 
  -4  30   4        2.11        4.84      3.98 o 
  -2  30   4       27.24       24.55      5.24 o 
   0  30   4      118.25      121.35      5.35 o 
   2  30   4      169.22      186.81      8.29 o 
   4  30   4       58.42       63.63     10.10 o 
  -7  31   4       36.31       38.94      7.95 o 
  -5  31   4       94.05      119.09      6.02 o 
  -3  31   4      287.82      296.24     10.77 o 
  -1  31   4      120.85      120.72      5.38 o 
   1  31   4      259.62      281.53      9.63 o 
   3  31   4      146.55      147.65      8.42 o 
  -6  32   4      280.30      310.39     15.41 o 
  -4  32   4      189.06      213.07      9.86 o 
  -2  32   4      685.25      640.57     14.18 o 
   0  32   4       27.85       20.31      3.48 o 
   2  32   4      320.33      339.84     26.30 o 
  -5  33   4        5.17       -1.59      5.26 o 
  -3  33   4       51.77       53.42      5.75 o 
  -1  33   4      199.45      167.56      8.56 o 
   1  33   4       62.92       62.94      5.52 o 
  -4  34   4      109.75      112.98      9.88 o 
  -2  34   4      730.06      733.62     18.58 o 
   0  34   4       59.21       58.16      5.99 o 
  -3  35   4       26.16       23.92      6.82 o 
  -1  35   4      271.65      265.32     10.87 o 
 -13   1   5      552.13      558.40     12.48 o 
 -11   1   5        3.31        2.68      2.98 o 
  -9   1   5     5306.39     5148.08     75.16 o 
  -7   1   5      426.44      381.11      6.01 o 
  -5   1   5     8063.91     8753.93     84.15 o 
  -3   1   5     1492.03     1584.18     23.38 o 
  -1   1   5       81.09       99.88      3.30 o 
   1   1   5      275.07      257.46      4.08 o 
   5   1   5     1528.30     1555.77     36.63 o 
   7   1   5      326.74      355.82     11.67 o 
 -12   2   5       46.67       55.80      6.75 o 
 -10   2   5      144.73      133.50      5.51 o 
  -8   2   5      366.89      386.34      6.48 o 
  -6   2   5     1745.32     1890.88     19.90 o 
  -4   2   5     3801.64     4243.29     41.50 o 
  -2   2   5      551.42      547.24      5.90 o 
   0   2   5     1522.84     1671.58     16.66 o 
   2   2   5       32.84       34.26      3.60 o 
   4   2   5     2946.90     2886.31     66.75 o 
   6   2   5      261.06      257.21      8.87 o 
   8   2   5        0.32        0.77      2.62 o 
 -13   3   5       83.40       99.12      6.69 o 
 -11   3   5      534.94      544.13     11.19 o 
  -9   3   5     1197.67     1182.35     17.80 o 
  -7   3   5     1071.24     1000.09     13.01 o 
  -5   3   5     1667.15     1782.34     17.26 o 
  -3   3   5      532.98      593.28      7.02 o 
  -1   3   5      972.22      996.76     10.39 o 
   1   3   5      652.54      642.99      9.09 o 
   3   3   5      201.55      213.13      4.75 o 
   5   3   5      228.16      230.74      7.93 o 
   7   3   5      226.38      207.50      5.43 o 
 -12   4   5      206.61      210.60     11.44 o 
 -10   4   5      162.55      163.69      6.08 o 
  -8   4   5     1885.80     1832.09     21.99 o 
  -6   4   5      724.79      606.84      9.66 o 
  -4   4   5      743.73      698.69     13.16 o 
  -2   4   5     1569.65     1635.60     14.30 o 
   0   4   5     3505.63     3822.36     29.95 o 
   2   4   5      844.62      937.21     15.92 o 
   4   4   5      765.08      762.31     14.52 o 
   6   4   5       52.31       55.82      3.93 o 
   8   4   5      105.44      109.60      4.16 o 
 -13   5   5       26.09       31.19      6.43 o 
 -11   5   5      412.64      432.66     11.34 o 
  -9   5   5      926.53      883.62     16.50 o 
  -7   5   5      599.96      594.40      9.97 o 
  -5   5   5      525.73      566.23      7.93 o 
  -3   5   5     3906.19     4249.53     40.99 o 
  -1   5   5     2365.67     2661.60     23.93 o 
   1   5   5      642.33      683.80      6.88 o 
   3   5   5     1903.93     1894.03     31.58 o 
   5   5   5      294.66      300.57      7.11 o 
   7   5   5       17.94       22.34      2.52 o 
 -12   6   5      695.12      725.77     16.04 o 
 -10   6   5      918.90      897.74     17.24 o 
  -8   6   5      858.68      864.97     13.76 o 
  -6   6   5      123.07      112.26      5.68 o 
  -4   6   5      143.86      164.46      3.41 o 
  -2   6   5      115.62       99.47      2.13 o 
   0   6   5     2041.31     2339.65     19.75 o 
   2   6   5       33.75       29.86      1.75 o 
   4   6   5     2614.91     2652.88     43.86 o 
   6   6   5      441.71      450.95      6.59 o 
   8   6   5      105.02       92.97      4.03 o 
 -13   7   5       64.36       61.77      5.99 o 
 -11   7   5       66.50       57.14      5.00 o 
  -9   7   5      717.25      713.58     14.27 o 
  -7   7   5     1069.87     1078.89     15.55 o 
  -5   7   5     1825.89     1783.22     22.72 o 
  -3   7   5      116.84      131.73      2.86 o 
  -1   7   5     4136.07     4390.96     36.19 o 
   1   7   5     4044.26     4302.98     38.08 o 
   3   7   5      320.52      303.61      5.79 o 
   5   7   5      352.65      346.17      9.09 o 
   7   7   5       39.36       40.89      2.87 o 
 -12   8   5      393.18      425.36     11.99 o 
 -10   8   5      169.51      163.99      7.07 o 
  -8   8   5      868.21      813.87     13.03 o 
  -6   8   5       31.67       27.69      2.44 o 
  -4   8   5     2145.62     2185.53     26.96 o 
  -2   8   5     1491.07     1536.93     17.21 o 
   0   8   5       61.90       73.95      1.80 o 
   2   8   5      914.56      919.58      9.61 o 
   4   8   5       41.69       35.45      2.96 o 
   6   8   5      263.91      249.50      5.59 o 
   8   8   5       76.98       70.88      3.89 o 
 -13   9   5       45.08       44.05     13.49 o 
 -11   9   5      119.92      138.55      6.82 o 
  -9   9   5     1274.57     1173.27     24.31 o 
  -7   9   5      485.82      520.30      9.29 o 
  -5   9   5      360.98      421.47      8.55 o 
  -3   9   5      173.66      208.10      4.52 o 
  -1   9   5      381.77      376.77      5.74 o 
   1   9   5      204.92      204.31      3.00 o 
   3   9   5      533.04      515.31      6.00 o 
   5   9   5        6.67       10.02      2.09 o 
   7   9   5       50.67       52.08      3.21 o 
 -12  10   5      629.29      626.23     14.94 o 
 -10  10   5       45.02       48.00      4.70 o 
  -8  10   5     1434.31     1410.25     28.08 o 
  -6  10   5     3368.42     3412.27     41.48 o 
  -4  10   5     1668.49     1491.44     19.37 o 
  -2  10   5     1350.09     1353.94     14.22 o 
   0  10   5      524.99      461.48      4.69 o 
   2  10   5     1782.86     1831.09     19.01 o 
   4  10   5      894.68      818.63     10.07 o 
   6  10   5      348.40      357.93      7.03 o 
   8  10   5      319.74      331.75      7.08 o 
 -13  11   5      194.47      195.85     10.59 o 
 -11  11   5      526.51      520.13     17.38 o 
  -9  11   5      904.54      903.11     16.98 o 
  -7  11   5      415.67      443.39     12.69 o 
  -5  11   5      599.62      607.25      9.75 o 
  -3  11   5     1111.15     1069.67     14.48 o 
  -1  11   5     1547.91     1570.79     21.48 o 
   1  11   5       50.45       34.84      1.58 o 
   3  11   5      328.09      321.59      5.51 o 
   5  11   5      165.20      179.14      3.94 o 
   7  11   5       38.07       37.10      3.03 o 
 -12  12   5        5.77       -1.66      3.88 o 
 -10  12   5      348.09      338.11      9.76 o 
  -8  12   5      583.41      535.94     11.56 o 
  -6  12   5     1463.02     1437.44     20.99 o 
  -4  12   5     2160.57     2138.53     26.78 o 
  -2  12   5     2087.58     2059.83     20.89 o 
   0  12   5     1345.84     1423.33     12.35 o 
   2  12   5     1538.79     1463.73     16.94 o 
   4  12   5      466.38      452.64      6.91 o 
   6  12   5      365.38      380.76      7.43 o 
   8  12   5       40.79       41.45      3.65 o 
 -13  13   5       19.94       25.19      5.95 o 
 -11  13   5       78.50       81.74      5.66 o 
  -9  13   5      504.29      528.83     12.01 o 
  -7  13   5     1514.66     1411.31     27.45 o 
  -5  13   5      473.45      460.67      8.25 o 
  -3  13   5     1035.56     1052.40     14.48 o 
  -1  13   5      597.94      607.00      6.87 o 
   1  13   5      191.76      213.57      3.80 o 
   3  13   5      325.85      308.08      5.89 o 
   5  13   5       39.14       38.22      2.65 o 
   7  13   5       42.02       44.91      5.19 o 
 -12  14   5       83.72       92.97      6.81 o 
 -10  14   5      911.32      863.53     17.19 o 
  -8  14   5       22.44       24.90      3.41 o 
  -6  14   5      660.38      655.57     10.84 o 
  -4  14   5     1011.91     1033.33     14.58 o 
  -2  14   5     1227.39     1077.62     11.97 o 
   0  14   5       67.74       62.87      2.68 o 
   2  14   5      943.94      901.25     10.19 o 
   4  14   5     1182.89     1181.98     16.73 o 
   6  14   5       36.39       29.20      3.08 o 
 -11  15   5        0.82       -3.69      3.69 o 
  -9  15   5      510.07      531.46     12.28 o 
  -7  15   5      690.60      661.52     14.89 o 
  -5  15   5     1056.20      975.81     15.40 o 
  -3  15   5     1286.45     1272.23     17.16 o 
  -1  15   5      795.54      838.77     14.98 o 
   1  15   5      481.55      457.33      8.16 o 
   3  15   5     1143.40     1187.31     16.63 o 
   5  15   5       22.70       23.48      2.67 o 
   7  15   5       64.79       60.30      4.58 o 
 -12  16   5      404.03      408.88     36.25 o 
 -10  16   5      752.43      761.63     15.93 o 
  -8  16   5     1118.31     1120.86     29.27 o 
  -6  16   5     1034.41      979.85     14.68 o 
  -4  16   5     2006.21     1927.25     28.42 o 
  -2  16   5      835.52      854.08     10.07 o 
   0  16   5     1659.83     1547.35     24.67 o 
   2  16   5       32.43       32.38      2.36 o 
   4  16   5     1224.96     1283.37     18.15 o 
   6  16   5      231.45      234.99      8.33 o 
 -11  17   5       12.25        9.31      4.28 o 
  -9  17   5       25.78       23.82      4.06 o 
  -7  17   5        9.73       13.79      3.09 o 
  -5  17   5     1301.57     1216.85     17.25 o 
  -3  17   5      172.75      166.96      4.62 o 
  -1  17   5     1035.63      983.36     16.10 o 
   1  17   5      662.46      697.66     10.58 o 
   3  17   5      242.82      234.75      5.80 o 
   5  17   5       53.34       42.99      3.52 o 
   7  17   5       52.38       58.65      4.81 o 
 -12  18   5      162.21      153.79     19.12 o 
 -10  18   5      234.45      227.12      8.33 o 
  -8  18   5       64.90       62.45      4.52 o 
  -6  18   5       35.18       30.64      2.97 o 
  -4  18   5      610.24      582.98      9.84 o 
  -2  18   5        2.31        3.23      1.49 o 
   0  18   5      298.86      284.47      6.31 o 
   2  18   5      232.94      219.69      6.82 o 
   4  18   5      396.26      398.83      9.10 o 
   6  18   5        6.84        4.80      3.00 o 
 -11  19   5       35.92       31.84      5.01 o 
  -9  19   5      174.83      156.79      6.96 o 
  -7  19   5      241.77      225.35      7.28 o 
  -5  19   5       33.56       35.13      2.94 o 
  -3  19   5     2488.10     2380.11     26.76 o 
  -1  19   5     1489.18     1427.07     19.57 o 
   1  19   5       13.85        9.85      2.74 o 
   3  19   5       59.63       53.96      3.73 o 
   5  19   5      183.67      189.44      6.65 o 
 -10  20   5      244.82      231.89      8.89 o 
  -8  20   5      101.06      102.98      5.41 o 
  -6  20   5      196.83      184.28      5.72 o 
  -4  20   5     2176.99     2063.45     35.25 o 
  -2  20   5      401.66      401.39      9.89 o 
   0  20   5     1164.88     1087.76     15.90 o 
   2  20   5      514.39      517.91     10.82 o 
   4  20   5      183.82      178.36      6.37 o 
   6  20   5      200.85      216.37     11.28 o 
 -11  21   5       92.47       89.85     24.55 o 
  -9  21   5        4.84        4.53      3.60 o 
  -7  21   5      824.42      780.33     26.74 o 
  -5  21   5      987.77      958.28     14.61 o 
  -3  21   5      987.74      940.73     18.66 o 
  -1  21   5      152.03      158.88      5.12 o 
   1  21   5     1247.44     1208.21     20.23 o 
   3  21   5      497.43      520.55     12.15 o 
   5  21   5       14.75        8.20      3.17 o 
 -10  22   5       66.51       64.77      5.49 o 
  -8  22   5       36.84       41.74      4.27 o 
  -6  22   5      222.53      234.53      7.59 o 
  -4  22   5       90.60       88.42      4.17 o 
  -2  22   5      552.92      525.16      9.77 o 
   0  22   5       83.66       73.20      3.72 o 
   2  22   5      178.84      171.84      6.26 o 
   4  22   5       64.27       73.93      4.58 o 
   6  22   5       55.11       70.04      5.56 o 
 -11  23   5      149.53      154.49     14.21 o 
  -9  23   5      214.01      219.32      9.21 o 
  -7  23   5       13.54       18.14      3.53 o 
  -5  23   5       44.33       40.94      4.33 o 
  -3  23   5     1595.11     1598.93     19.35 o 
  -1  23   5      523.63      506.85      9.64 o 
   1  23   5       44.75       54.86      4.04 o 
   3  23   5       10.71        7.49      3.01 o 
   5  23   5      142.43      128.42      7.07 o 
 -10  24   5       78.04       87.64     17.58 o 
  -8  24   5      438.72      424.47     10.94 o 
  -6  24   5      154.58      168.46      9.30 o 
  -4  24   5      398.61      401.62      8.63 o 
  -2  24   5      319.69      318.38      7.56 o 
   0  24   5      368.71      373.21      8.22 o 
   2  24   5       32.13       24.15      3.54 o 
   4  24   5       57.88       67.67      4.68 o 
  -9  25   5      576.29      595.77     18.88 o 
  -7  25   5      302.24      275.57      8.53 o 
  -5  25   5      142.12      140.94      7.61 o 
  -3  25   5     1494.93     1516.40     28.97 o 
  -1  25   5      301.67      296.67     10.68 o 
   1  25   5      506.21      503.82     13.49 o 
   3  25   5       62.97       61.51      4.62 o 
   5  25   5      216.74      240.82      9.39 o 
 -10  26   5       76.40       64.10      9.62 o 
  -8  26   5      355.53      381.51     10.67 o 
  -6  26   5      115.94      127.17      6.07 o 
  -4  26   5      510.78      519.20     12.70 o 
  -2  26   5      316.28      290.68      8.40 o 
   0  26   5       86.77       81.06      4.21 o 
   2  26   5       25.58       21.63      3.74 o 
   4  26   5       11.54        7.70      4.01 o 
  -9  27   5       82.30      100.26      7.32 o 
  -7  27   5      455.37      476.64     11.62 o 
  -5  27   5      139.76      135.69      6.19 o 
  -3  27   5      842.70      840.23     15.08 o 
  -1  27   5      204.18      216.09      6.41 o 
   1  27   5      143.44      153.22      5.85 o 
   3  27   5      446.72      465.37     11.46 o 
  -8  28   5       59.15       63.29      6.80 o 
  -6  28   5      203.63      203.35      7.64 o 
  -4  28   5      205.45      199.26     13.74 o 
  -2  28   5      458.62      421.09      9.32 o 
   0  28   5      129.27      120.75      8.36 o 
   2  28   5       45.28       53.68      6.64 o 
   4  28   5       16.43       16.29      4.56 o 
  -7  29   5      102.76       99.29      5.77 o 
  -5  29   5      114.28      106.75      7.28 o 
  -3  29   5       76.04       81.76      5.29 o 
  -1  29   5        2.52        2.82      3.67 o 
   1  29   5      232.85      245.28      7.30 o 
   3  29   5       48.51       55.31      5.68 o 
  -8  30   5       80.51       78.96     10.15 o 
  -6  30   5      156.20      153.29      9.03 o 
  -4  30   5      242.39      248.36     11.12 o 
  -2  30   5      309.01      279.78      7.79 o 
   0  30   5      219.73      209.38     10.97 o 
   2  30   5       77.98       54.74      5.81 o 
  -7  31   5       93.10      112.69     13.86 o 
  -5  31   5      249.92      251.18     14.30 o 
  -3  31   5      191.85      174.60      7.53 o 
  -1  31   5       69.70       72.35      4.63 o 
   1  31   5       60.35       60.12      5.02 o 
  -6  32   5      110.25      119.58     10.38 o 
  -4  32   5      274.95      299.49     15.38 o 
  -2  32   5      206.30      196.71      9.44 o 
   0  32   5       64.99       53.87      8.66 o 
  -5  33   5      286.71      285.65     15.07 o 
  -3  33   5      580.63      601.22     16.72 o 
  -1  33   5       61.87       53.06     14.24 o 
  -4  34   5      182.44      202.98     13.33 o 
  -2  34   5       70.99       80.28      6.90 o 
 -12   0   6      241.89      259.24     11.28 o 
 -10   0   6      390.54      380.89     12.32 o 
  -8   0   6     5663.13     5609.45     77.77 o 
  -6   0   6     1736.05     1686.12     30.97 o 
  -4   0   6      747.90      954.81     14.99 o 
  -2   0   6     1803.91     1762.26     19.74 o 
   0   0   6     4476.30     4681.85     63.27 o 
   2   0   6     1231.46     1237.65     31.70 o 
   6   0   6      224.76      249.16      8.22 o 
 -13   1   6      109.58      119.72      6.28 o 
 -11   1   6      103.58      104.08      5.11 o 
  -9   1   6        5.67        3.43      2.18 o 
  -7   1   6       75.63       97.90      4.21 o 
  -5   1   6     1431.99     1531.32     23.56 o 
  -3   1   6      196.51      195.11      3.33 o 
  -1   1   6      258.41      250.44      3.19 o 
   1   1   6      153.14      140.40      2.74 o 
   7   1   6       58.35       55.65      2.89 o 
 -12   2   6      168.48      166.10      6.78 o 
 -10   2   6      177.34      172.75      6.07 o 
  -8   2   6      474.60      465.67      7.35 o 
  -6   2   6      299.81      272.74      5.77 o 
  -4   2   6     2922.49     3059.35     33.22 o 
  -2   2   6     2265.95     2389.13     21.91 o 
   0   2   6      224.53      230.10      3.65 o 
   2   2   6      838.85      816.23     14.80 o 
   4   2   6      869.57      833.37     14.58 o 
   6   2   6      192.50      193.31      7.63 o 
 -13   3   6      125.71      136.48      7.48 o 
 -11   3   6      256.06      252.62      7.51 o 
  -9   3   6     1037.25     1020.24     14.72 o 
  -7   3   6      477.53      471.10      7.53 o 
  -5   3   6      157.72      180.48      4.02 o 
  -3   3   6      200.99      285.44      6.72 o 
  -1   3   6     1056.31     1077.43     10.61 o 
   1   3   6      620.86      630.76      6.75 o 
   3   3   6      102.98       94.78      3.35 o 
   5   3   6       48.67       57.79      3.22 o 
   7   3   6       92.27       80.64      3.82 o 
 -12   4   6      229.93      229.72      8.90 o 
 -10   4   6      265.61      259.86      8.47 o 
  -8   4   6      469.49      458.42      8.99 o 
  -6   4   6     1286.66     1324.39     16.04 o 
  -4   4   6     2020.70     1939.83     27.86 o 
  -2   4   6      361.27      327.69      4.27 o 
   0   4   6      599.66      542.88      5.70 o 
   2   4   6      515.80      510.60      8.33 o 
   4   4   6        5.39       10.60      2.02 o 
   6   4   6      177.15      178.44      6.69 o 
 -13   5   6      194.90      202.91     10.46 o 
 -11   5   6       43.65       47.37      4.88 o 
  -9   5   6      686.94      670.39     13.61 o 
  -7   5   6       76.86       60.15      3.22 o 
  -5   5   6     3150.68     3442.04     37.14 o 
  -3   5   6     2729.79     2616.20     25.81 o 
  -1   5   6     2629.08     2692.48     24.39 o 
   1   5   6       81.91       79.23      2.09 o 
   3   5   6      512.15      499.48      9.64 o 
   5   5   6        4.78        4.67      3.06 o 
   7   5   6      215.33      204.91      5.32 o 
 -12   6   6      267.82      278.50      9.52 o 
 -10   6   6      641.16      660.16     16.08 o 
  -8   6   6     1651.15     1527.61     21.14 o 
  -6   6   6      484.66      547.87     10.82 o 
  -4   6   6     1099.70     1054.00     12.75 o 
  -2   6   6     1374.21     1332.93     12.89 o 
   0   6   6     1018.13     1083.76      9.49 o 
   2   6   6      313.43      322.33      6.17 o 
   4   6   6     1097.45     1077.50     21.07 o 
   6   6   6       82.56       83.68      5.16 o 
 -13   7   6      240.69      216.45      9.31 o 
 -11   7   6      275.25      286.71      9.40 o 
  -9   7   6      130.92      134.48      7.36 o 
  -7   7   6       97.33      100.04      4.17 o 
  -5   7   6     4921.73     4929.96     58.08 o 
  -3   7   6     1019.09     1017.34     12.21 o 
  -1   7   6      169.64      162.18      2.83 o 
   1   7   6      798.69      768.29      7.47 o 
   3   7   6      300.25      274.65      5.76 o 
   5   7   6       96.16      107.39      6.74 o 
   7   7   6       59.14       55.94      3.15 o 
 -12   8   6      157.27      172.39     12.75 o 
 -10   8   6      752.02      714.82     14.89 o 
  -8   8   6       95.91      110.00      4.66 o 
  -6   8   6      683.19      624.71     10.25 o 
  -4   8   6      860.36      844.53     10.67 o 
  -2   8   6      838.97      871.58      9.73 o 
   0   8   6      332.98      318.69      3.93 o 
   2   8   6      306.75      318.73      5.61 o 
   4   8   6      980.94      985.97     26.49 o 
   6   8   6       12.28       15.61      2.21 o 
 -13   9   6      110.13      138.88      7.70 o 
 -11   9   6      587.03      597.27     13.80 o 
  -9   9   6      814.87      823.84     21.76 o 
  -7   9   6      714.97      681.97     11.39 o 
  -5   9   6      314.01      298.31      6.84 o 
  -3   9   6      428.59      442.68      7.45 o 
  -1   9   6     1512.42     1562.50     13.12 o 
   1   9   6      145.49      137.91      3.15 o 
   3   9   6      289.05      316.42      6.69 o 
   5   9   6      171.80      169.31      3.56 o 
   7   9   6       11.23       12.02      4.44 o 
 -12  10   6       27.08       26.87      4.84 o 
 -10  10   6      724.73      709.53     15.03 o 
  -8  10   6      562.20      564.69     10.45 o 
  -6  10   6      620.56      596.19     10.07 o 
  -4  10   6      197.96      193.89      4.91 o 
  -2  10   6      615.65      597.75      7.35 o 
   0  10   6      104.23      102.67      2.55 o 
   2  10   6       19.14       19.01      1.62 o 
   4  10   6      819.53      852.13     10.58 o 
   6  10   6       49.95       52.60      3.89 o 
 -13  11   6      703.10      762.50     20.59 o 
 -11  11   6      416.95      409.85     11.45 o 
  -9  11   6      201.17      181.70      9.18 o 
  -7  11   6     1427.47     1403.64     19.66 o 
  -5  11   6     2232.69     2157.21     27.43 o 
  -3  11   6      163.96      152.50      4.32 o 
  -1  11   6     1154.77     1205.22     11.73 o 
   1  11   6      373.94      372.12      5.34 o 
   3  11   6      353.34      371.70      5.87 o 
   5  11   6       40.26       38.15      2.55 o 
   7  11   6       75.81       82.33      4.77 o 
 -12  12   6      378.97      419.19     15.04 o 
 -10  12   6      287.88      283.30      9.07 o 
  -8  12   6      650.04      601.83     11.07 o 
  -6  12   6      799.77      836.29     12.98 o 
  -4  12   6     2234.09     2129.03     28.73 o 
  -2  12   6       37.88       38.95      1.88 o 
   0  12   6      145.35      146.79      2.61 o 
   2  12   6       77.14       70.23      2.63 o 
   4  12   6      212.65      220.11      4.34 o 
   6  12   6       33.90       28.95      3.15 o 
 -13  13   6      135.41      149.21      9.57 o 
 -11  13   6      239.85      236.72      9.40 o 
  -9  13   6      328.37      315.29      9.15 o 
  -7  13   6      661.91      656.11     11.30 o 
  -5  13   6      130.75      124.79      4.48 o 
  -3  13   6     1013.56      974.12     15.85 o 
  -1  13   6     1151.33     1135.86     12.49 o 
   1  13   6        9.79       11.65      1.62 o 
   3  13   6      229.51      217.29      7.27 o 
   5  13   6      371.82      390.91      9.62 o 
   7  13   6       68.90       79.68      6.35 o 
 -12  14   6      542.00      571.95     15.81 o 
 -10  14   6      490.73      479.61     12.01 o 
  -8  14   6      471.65      416.18     10.07 o 
  -6  14   6     1978.66     1988.26     26.16 o 
  -4  14   6      418.76      416.89      8.09 o 
  -2  14   6      479.21      470.95      6.47 o 
   0  14   6       15.26       21.30      1.53 o 
   2  14   6      428.77      429.25      9.19 o 
   4  14   6      481.25      440.78      9.18 o 
   6  14   6      112.59      116.14      5.40 o 
 -11  15   6      377.17      390.50     11.21 o 
  -9  15   6      728.88      702.39     14.59 o 
  -7  15   6      694.75      641.08     12.81 o 
  -5  15   6     1550.16     1481.61     20.27 o 
  -3  15   6      570.39      606.56     15.01 o 
  -1  15   6      567.22      527.92      9.62 o 
   1  15   6      199.46      199.97      4.75 o 
   3  15   6      147.51      142.55      5.07 o 
   5  15   6      318.41      341.11      8.28 o 
 -12  16   6      260.90      291.35     12.54 o 
 -10  16   6      213.87      191.70      8.54 o 
  -8  16   6      324.73      311.55      8.75 o 
  -6  16   6      100.25       99.28      6.44 o 
  -4  16   6     2912.35     2750.41     34.26 o 
  -2  16   6      236.87      209.59      4.87 o 
   0  16   6      865.91      772.12     13.83 o 
   2  16   6      202.89      179.42      5.64 o 
   4  16   6      459.26      458.53      9.81 o 
   6  16   6       11.41       10.79      4.83 o 
 -11  17   6       33.00       22.72      4.58 o 
  -9  17   6      224.95      219.98      7.96 o 
  -7  17   6      355.51      327.48      7.73 o 
  -5  17   6      216.76      237.46      6.31 o 
  -3  17   6     3164.20     3006.47     45.98 o 
  -1  17   6       84.01       83.24      3.83 o 
   1  17   6      336.80      309.29      7.60 o 
   3  17   6      134.20      127.46      5.20 o 
   5  17   6      556.77      572.85     11.83 o 
 -12  18   6      130.65      149.31     12.32 o 
 -10  18   6      475.45      496.07     12.55 o 
  -8  18   6       22.47       26.41      3.87 o 
  -6  18   6      710.43      718.88     14.28 o 
  -4  18   6       84.99       89.07      4.08 o 
  -2  18   6      157.15      163.57      5.09 o 
   0  18   6     1112.88     1042.06     15.43 o 
   2  18   6      484.68      436.77     10.07 o 
   4  18   6      416.01      429.89      9.80 o 
   6  18   6       53.38       54.59      4.62 o 
 -11  19   6       13.79       16.41      4.48 o 
  -9  19   6      138.63      136.28      6.92 o 
  -7  19   6      390.81      378.26      9.49 o 
  -5  19   6        0.99        4.00      2.46 o 
  -3  19   6      301.00      305.04      8.49 o 
  -1  19   6      637.07      566.51     10.09 o 
   1  19   6      825.19      802.05     14.72 o 
   3  19   6      494.91      464.33     10.27 o 
   5  19   6       39.04       41.76      3.93 o 
 -10  20   6      614.98      623.71     15.37 o 
  -8  20   6      181.16      188.64      7.32 o 
  -6  20   6       51.71       50.55      3.51 o 
  -4  20   6       13.58       20.53      2.79 o 
  -2  20   6      715.03      688.49     15.31 o 
   0  20   6      351.59      339.43      7.51 o 
   2  20   6      663.43      630.31     12.53 o 
   4  20   6      750.95      780.33     14.97 o 
 -11  21   6       15.35       15.10      5.54 o 
  -9  21   6      598.26      630.96     18.11 o 
  -7  21   6       10.03       20.07      3.67 o 
  -5  21   6       35.19       38.52      3.25 o 
  -3  21   6      858.07      824.42     15.74 o 
  -1  21   6      981.19      907.80     14.27 o 
   1  21   6      124.66      119.64      4.92 o 
   3  21   6       27.83       27.46      3.61 o 
   5  21   6      185.51      203.54     22.16 o 
 -10  22   6      585.06      566.33     14.88 o 
  -8  22   6      269.57      268.88      8.63 o 
  -6  22   6      206.63      187.98      5.99 o 
  -4  22   6      468.22      431.50     10.87 o 
  -2  22   6      188.32      170.67      5.66 o 
   0  22   6      947.60      889.48     14.22 o 
   2  22   6      190.12      193.11      6.71 o 
   4  22   6      547.41      530.46     11.95 o 
  -9  23   6       61.09       53.86      5.07 o 
  -7  23   6       62.23       59.30      4.71 o 
  -5  23   6        7.65        7.67      2.67 o 
  -3  23   6      283.89      253.71      9.91 o 
  -1  23   6      188.33      196.98      6.02 o 
   1  23   6      156.74      142.32      5.31 o 
   3  23   6      117.31      118.67      5.77 o 
 -10  24   6      247.90      286.57     11.80 o 
  -8  24   6      268.04      277.56      8.94 o 
  -6  24   6      306.35      302.19      9.82 o 
  -4  24   6       19.53       18.94      3.58 o 
  -2  24   6      109.57      105.08      4.77 o 
   0  24   6      824.10      817.39     13.67 o 
   2  24   6        5.19        5.97      3.08 o 
   4  24   6      138.74      150.49      7.88 o 
  -9  25   6       59.07       63.91      7.84 o 
  -7  25   6       85.19       90.57      9.40 o 
  -5  25   6      416.73      411.80     10.50 o 
  -3  25   6      430.80      415.24     10.65 o 
  -1  25   6      172.42      136.67      5.50 o 
   1  25   6       69.38       61.81      4.88 o 
   3  25   6        4.92        7.21      3.70 o 
  -8  26   6      116.58       98.60      5.97 o 
  -6  26   6      181.01      189.71      7.27 o 
  -4  26   6      388.07      417.22     18.22 o 
  -2  26   6      277.10      264.30      7.27 o 
   0  26   6      179.44      183.63      6.10 o 
   2  26   6       14.73       11.66      3.60 o 
  -9  27   6       86.42       79.85      9.77 o 
  -7  27   6       73.91       69.43      5.12 o 
  -5  27   6       43.42       45.33      5.82 o 
  -3  27   6      537.67      541.23     21.17 o 
  -1  27   6       34.01       37.36      4.65 o 
   1  27   6      202.65      200.18      6.60 o 
   3  27   6       82.05       82.42     16.42 o 
  -8  28   6      150.92      167.01      9.20 o 
  -6  28   6      104.27      114.61      7.78 o 
  -4  28   6      162.63      165.26      9.04 o 
  -2  28   6       22.52       16.18      3.21 o 
   0  28   6      189.54      188.61      6.51 o 
   2  28   6       70.15       66.81      5.79 o 
  -7  29   6       40.56       43.24      6.15 o 
  -5  29   6      161.19      157.43      9.20 o 
  -3  29   6      960.90     1000.76     21.75 o 
  -1  29   6       99.73      106.95      5.68 o 
   1  29   6      397.06      429.71     11.16 o 
  -6  30   6       62.27       71.05      9.07 o 
  -4  30   6      400.21      402.18     13.74 o 
  -2  30   6       20.12       33.16      3.75 o 
   0  30   6        5.81        6.83      3.80 o 
  -5  31   6       98.77      107.46     10.30 o 
  -3  31   6      262.86      236.99     10.59 o 
  -1  31   6      107.46      123.17     12.35 o 
  -4  32   6      107.12      106.01     10.46 o 
  -2  32   6      109.02      125.93     12.85 o 
  -3  33   6      169.41      200.89     13.87 o 
 -13   1   7      428.57      448.14     11.01 o 
 -11   1   7      508.10      508.90     10.69 o 
  -9   1   7     1781.97     1701.06     19.42 o 
  -7   1   7      250.83      258.67      5.25 o 
  -5   1   7      989.55      908.79     13.84 o 
  -3   1   7     1981.92     1949.03     18.51 o 
  -1   1   7     3808.36     3843.41     32.67 o 
   1   1   7     1067.72     1031.44     11.40 o 
   3   1   7      879.77      889.27     11.76 o 
   5   1   7      138.46      140.42      4.10 o 
 -12   2   7       86.11       78.71      6.04 o 
 -10   2   7        2.01       -2.64      2.64 o 
  -8   2   7      307.70      311.51      6.31 o 
  -6   2   7      187.43      184.17      4.37 o 
  -4   2   7     2926.42     3075.19     37.25 o 
  -2   2   7      100.54      100.89      2.35 o 
   0   2   7      752.09      777.94      8.40 o 
   2   2   7      626.48      590.95      7.41 o 
   4   2   7       59.69       53.28      2.63 o 
   6   2   7       18.23       25.88      3.62 o 
 -13   3   7      511.42      524.42     18.09 o 
 -11   3   7       21.74       19.29      3.48 o 
  -9   3   7     1357.99     1379.06     16.37 o 
  -7   3   7      207.98      180.20      5.23 o 
  -5   3   7     2139.22     2261.51     25.35 o 
  -3   3   7     1314.84     1194.04     13.08 o 
  -1   3   7      296.70      307.28      4.61 o 
   1   3   7     2619.55     2618.45     25.59 o 
   3   3   7      481.98      451.50     10.06 o 
   5   3   7       81.36       95.25      5.83 o 
 -12   4   7      131.74      126.75      9.78 o 
 -10   4   7      378.60      366.67     10.03 o 
  -8   4   7      411.92      435.92      8.75 o 
  -6   4   7      322.92      306.19      5.72 o 
  -4   4   7     3099.86     3172.77     41.12 o 
  -2   4   7      216.42      194.59      3.33 o 
   0   4   7     1719.65     1806.39     16.12 o 
   2   4   7        7.36       12.16      1.39 o 
   4   4   7      126.87      119.66      6.18 o 
   6   4   7      111.89      117.38     14.24 o 
 -13   5   7      182.77      194.83      8.79 o 
 -11   5   7      597.06      612.79     16.94 o 
  -9   5   7       26.20       29.47      3.44 o 
  -7   5   7      788.27      808.50     13.72 o 
  -5   5   7       16.27       28.56      2.21 o 
  -3   5   7     1076.75     1006.21     11.25 o 
  -1   5   7      129.49      125.91      2.39 o 
   1   5   7      317.90      294.98      5.64 o 
   3   5   7     1049.50     1060.37     15.85 o 
   5   5   7      388.25      387.90     12.78 o 
 -12   6   7      179.52      182.73      8.06 o 
 -10   6   7       64.97       56.60      4.81 o 
  -8   6   7      252.75      241.18      6.43 o 
  -6   6   7     2211.76     2192.29     25.04 o 
  -4   6   7      194.61      226.58      4.95 o 
  -2   6   7      201.41      194.00      3.60 o 
   0   6   7       96.36      113.96      2.71 o 
   2   6   7     1083.18     1083.76     11.33 o 
   4   6   7      239.54      219.12      9.53 o 
   6   6   7       50.14       61.29      4.32 o 
 -13   7   7       43.26       49.51      5.80 o 
 -11   7   7      732.89      719.83     16.81 o 
  -9   7   7      190.52      191.72      6.40 o 
  -7   7   7      145.93      167.03      5.29 o 
  -5   7   7      284.34      247.04      4.89 o 
  -3   7   7      603.28      601.29      8.22 o 
  -1   7   7     1524.56     1493.64     13.54 o 
   1   7   7      497.32      450.08      5.95 o 
   3   7   7      186.46      174.43      8.76 o 
   5   7   7        5.24       12.92      4.07 o 
 -12   8   7       80.62       81.23      6.07 o 
 -10   8   7       90.59       95.03      5.69 o 
  -8   8   7      167.88      161.89      5.62 o 
  -6   8   7     1128.82     1099.19     15.87 o 
  -4   8   7     1626.02     1581.66     18.37 o 
  -2   8   7      330.23      290.75      4.56 o 
   0   8   7       15.95       16.98      1.58 o 
   2   8   7      777.93      755.25     10.98 o 
   4   8   7       34.12       28.86      4.52 o 
   6   8   7      544.20      597.47     14.52 o 
 -13   9   7       13.93        7.22      4.86 o 
 -11   9   7        4.00        4.69      3.77 o 
  -9   9   7     1409.16     1365.50     23.12 o 
  -7   9   7      395.43      355.95      7.76 o 
  -5   9   7       55.96       60.78      3.25 o 
  -3   9   7      197.90      203.00      3.98 o 
  -1   9   7      187.37      195.98      3.26 o 
   1   9   7      383.93      360.99      5.20 o 
   3   9   7      100.12       94.02      3.70 o 
   5   9   7      464.05      548.48     18.68 o 
 -12  10   7      216.07      248.68      9.51 o 
 -10  10   7      573.06      580.86     13.36 o 
  -8  10   7      953.45      860.83     14.00 o 
  -6  10   7     1086.78     1089.05     15.92 o 
  -4  10   7      342.08      362.02      7.11 o 
  -2  10   7     1302.19     1241.10     14.71 o 
   0  10   7       23.90       14.62      1.57 o 
   2  10   7      111.62      126.93      3.71 o 
   4  10   7       47.86       54.96      2.45 o 
   6  10   7      240.89      252.82      6.87 o 
 -13  11   7       51.98       44.35      5.90 o 
 -11  11   7       19.43       13.10      4.10 o 
  -9  11   7       59.56       65.91      7.32 o 
  -7  11   7      192.80      165.14      5.43 o 
  -5  11   7      118.66      112.75      4.42 o 
  -3  11   7      173.69      184.47      6.11 o 
  -1  11   7       99.84      122.66      3.17 o 
   1  11   7      214.31      186.27      5.70 o 
   3  11   7      651.30      649.31      9.02 o 
   5  11   7      134.23      125.78      4.90 o 
 -12  12   7      353.01      384.68     11.61 o 
 -10  12   7      551.62      550.10     13.04 o 
  -8  12   7      167.80      143.79      6.25 o 
  -6  12   7      343.57      319.21      7.22 o 
  -4  12   7     3345.69     3251.83     39.74 o 
  -2  12   7      534.28      553.39      7.88 o 
   0  12   7       69.65       61.07      2.61 o 
   2  12   7       71.45       64.13      3.52 o 
   4  12   7      417.89      434.28     12.47 o 
   6  12   7      122.09      136.88      5.54 o 
 -11  13   7       96.89       95.78      6.08 o 
  -9  13   7       10.23       10.04      3.67 o 
  -7  13   7      875.60      852.62     15.76 o 
  -5  13   7     2288.66     2157.62     27.93 o 
  -3  13   7      325.55      318.00      7.64 o 
  -1  13   7      287.35      281.05      8.83 o 
   1  13   7      408.25      378.70      7.37 o 
   3  13   7      518.30      507.00     10.08 o 
   5  13   7      117.62      125.60      9.17 o 
 -12  14   7      114.56      119.67      7.30 o 
 -10  14   7      518.92      526.27     12.75 o 
  -8  14   7      825.54      816.69     22.79 o 
  -6  14   7      233.88      233.32      6.34 o 
  -4  14   7     1551.35     1484.58     23.88 o 
  -2  14   7      498.94      534.68      9.01 o 
   0  14   7      529.58      480.73      8.69 o 
   2  14   7       13.29       18.21      2.66 o 
   4  14   7      407.32      422.76     11.16 o 
 -11  15   7      155.87      167.44      7.95 o 
  -9  15   7      146.35      132.11      6.61 o 
  -7  15   7       18.32       19.88      3.10 o 
  -5  15   7      141.07      124.43      4.87 o 
  -3  15   7      255.04      277.48      6.31 o 
  -1  15   7      369.75      368.90      8.58 o 
   1  15   7      165.70      144.64      4.72 o 
   3  15   7      547.04      521.89     10.62 o 
   5  15   7       12.58       20.57      3.06 o 
 -12  16   7      150.78      170.21      8.44 o 
 -10  16   7      132.48      152.25      7.12 o 
  -8  16   7      244.89      252.68      8.26 o 
  -6  16   7      618.05      634.60     15.99 o 
  -4  16   7     2567.60     2544.13     32.28 o 
  -2  16   7       79.59       85.39      4.64 o 
   0  16   7      414.31      405.73      9.68 o 
   2  16   7      428.20      411.27      9.18 o 
   4  16   7       97.43       84.03      4.47 o 
 -11  17   7       33.07       32.49      6.00 o 
  -9  17   7      398.54      369.90     11.57 o 
  -7  17   7      132.53      120.80      5.16 o 
  -5  17   7      602.67      587.56     10.56 o 
  -3  17   7      377.00      349.30      9.51 o 
  -1  17   7      671.38      635.29     10.92 o 
   1  17   7       99.09       96.87      4.33 o 
   3  17   7       92.87       90.70      5.10 o 
   5  17   7      166.96      183.43      7.19 o 
 -12  18   7       32.67       46.50      6.80 o 
 -10  18   7      375.06      401.59     11.34 o 
  -8  18   7      432.08      439.03     13.05 o 
  -6  18   7      171.13      156.94      5.66 o 
  -4  18   7       30.22       34.76      3.18 o 
  -2  18   7     1064.43     1045.92     18.61 o 
   0  18   7     1069.76     1037.19     15.69 o 
   2  18   7       37.95       46.00      4.52 o 
   4  18   7      176.84      193.80      6.52 o 
 -11  19   7       19.65       17.81      4.60 o 
  -9  19   7      244.83      264.19      9.62 o 
  -7  19   7      411.22      408.72     10.57 o 
  -5  19   7      693.17      695.83     12.71 o 
  -3  19   7      274.54      260.93      8.07 o 
  -1  19   7       86.06       79.48      6.89 o 
   1  19   7      362.41      382.18      8.15 o 
   3  19   7      120.16      126.21      5.55 o 
 -10  20   7       49.66       58.06      5.66 o 
  -8  20   7       81.37      102.43      5.72 o 
  -6  20   7      316.46      290.80      7.47 o 
  -4  20   7       69.32       57.58      3.64 o 
  -2  20   7       10.50       13.63      2.78 o 
   0  20   7      266.72      274.30      6.95 o 
   2  20   7      122.15      123.44      4.94 o 
   4  20   7        4.04        0.55      2.95 o 
 -11  21   7       76.27       90.37     10.48 o 
  -9  21   7      828.83      810.37     27.58 o 
  -7  21   7      620.92      611.95     13.85 o 
  -5  21   7      162.31      147.43      5.47 o 
  -3  21   7      990.83     1011.32     20.55 o 
  -1  21   7      228.68      242.07      8.96 o 
   1  21   7      135.42      127.97      5.12 o 
   3  21   7      141.29      134.87      6.01 o 
 -10  22   7      106.44      104.92      6.83 o 
  -8  22   7      108.17      121.05      6.42 o 
  -6  22   7      210.07      197.11      6.25 o 
  -4  22   7      351.28      340.48      9.58 o 
  -2  22   7       87.03       84.93      4.40 o 
   0  22   7      143.42      131.17      5.32 o 
   2  22   7      180.80      180.67      6.00 o 
  -9  23   7      929.08      930.06     18.57 o 
  -7  23   7      232.25      237.94      8.12 o 
  -5  23   7     1138.39     1136.95     31.84 o 
  -3  23   7      397.09      398.07     10.62 o 
  -1  23   7      990.12      913.89     15.02 o 
   1  23   7      439.18      399.11      8.89 o 
   3  23   7      524.14      542.05     12.36 o 
 -10  24   7      154.43      174.09     14.19 o 
  -8  24   7       56.40       59.90      5.23 o 
  -6  24   7      182.58      192.12      7.31 o 
  -4  24   7       45.34       50.45      4.72 o 
  -2  24   7      288.81      279.57      7.86 o 
   0  24   7      358.31      399.63     11.25 o 
   2  24   7       53.52       66.92      5.65 o 
  -9  25   7      229.55      267.54     14.94 o 
  -7  25   7      523.60      539.51     12.68 o 
  -5  25   7      124.40      133.54      6.73 o 
  -3  25   7      120.47      120.63      6.33 o 
  -1  25   7      143.47      161.27      6.09 o 
   1  25   7      212.16      202.67      6.64 o 
  -8  26   7        5.05       11.31      3.99 o 
  -6  26   7      290.54      280.01     11.46 o 
  -4  26   7      153.90      168.58      7.66 o 
  -2  26   7      173.77      169.72      6.29 o 
   0  26   7      161.34      164.51      6.19 o 
   2  26   7       40.22       44.62      4.66 o 
  -7  27   7       61.34       67.68      6.77 o 
  -5  27   7       37.08       33.92      5.47 o 
  -3  27   7      770.18      753.18     19.83 o 
  -1  27   7       30.33       33.09      3.76 o 
   1  27   7      106.36       98.75      6.75 o 
  -8  28   7      329.08      349.01     12.23 o 
  -6  28   7       20.08       19.49      5.12 o 
  -4  28   7       49.22       45.97      5.66 o 
  -2  28   7       78.75       62.38      4.49 o 
   0  28   7      126.61      123.65      5.66 o 
  -7  29   7       57.01       58.41      8.95 o 
  -5  29   7       73.22       69.59      6.75 o 
  -3  29   7       76.25       75.71      5.60 o 
  -1  29   7      175.44      182.96      6.89 o 
  -6  30   7      138.12      151.50     12.69 o 
  -4  30   7      163.51      169.79     12.50 o 
  -2  30   7      196.16      213.42     14.87 o 
  -5  31   7      101.11       99.48     10.57 o 
  -3  31   7      118.96      119.08      8.12 o 
 -12   0   8      646.58      714.65     27.37 o 
 -10   0   8      515.53      548.04     15.21 o 
  -8   0   8      635.81      630.16     12.58 o 
  -6   0   8     1963.24     1851.74     67.79 o 
  -4   0   8     1307.87     1212.18     32.72 o 
  -2   0   8     1438.94     1460.01     21.71 o 
   0   0   8     4520.95     4472.82     61.28 o 
   2   0   8     1310.34     1321.57     28.90 o 
   4   0   8      561.86      590.37     12.57 o 
 -13   1   8       58.39       76.24      9.92 o 
 -11   1   8      144.79      152.20      6.14 o 
  -9   1   8      142.46      115.09      4.08 o 
  -7   1   8      352.32      352.97      6.21 o 
  -5   1   8        8.11        4.52      3.23 o 
  -3   1   8     2130.63     2100.31     37.35 o 
  -1   1   8     1300.97     1331.69     15.64 o 
   1   1   8      727.76      723.15     10.35 o 
   3   1   8      354.17      339.92      5.93 o 
   5   1   8       52.08       58.38      4.23 o 
 -12   2   8     1153.77     1221.68     22.87 o 
 -10   2   8      495.99      494.05     10.06 o 
  -8   2   8      207.22      217.35      6.01 o 
  -6   2   8     1074.61     1090.15     15.50 o 
  -4   2   8      251.21      239.70      6.57 o 
  -2   2   8       85.14       82.06      2.95 o 
   0   2   8        3.50        3.29      2.15 o 
   2   2   8     1194.11     1271.29     14.54 o 
   4   2   8       41.34       45.56      7.53 o 
 -13   3   8      145.68      154.90     11.29 o 
 -11   3   8      135.64      141.22      6.86 o 
  -9   3   8      612.40      566.06      9.78 o 
  -7   3   8     1513.27     1428.78     22.02 o 
  -5   3   8        2.63        4.01      1.82 o 
  -3   3   8     2716.41     2708.36     27.31 o 
  -1   3   8     1405.55     1437.76     15.29 o 
   1   3   8       94.12       83.97      3.25 o 
   3   3   8      362.65      378.21      9.20 o 
   5   3   8      583.33      635.89     14.02 o 
 -12   4   8      234.14      241.99     12.45 o 
 -10   4   8      119.57      116.27      9.07 o 
  -8   4   8     1607.81     1524.26     21.35 o 
  -6   4   8     1534.87     1399.87     17.14 o 
  -4   4   8     1289.77     1218.59     17.36 o 
  -2   4   8      875.33      833.92     10.77 o 
   0   4   8      343.48      351.80      5.95 o 
   2   4   8      550.76      557.22      8.69 o 
   4   4   8       64.98       78.34      5.07 o 
 -13   5   8      157.20      189.19      8.99 o 
 -11   5   8      301.50      299.76     15.54 o 
  -9   5   8     1157.39     1053.59     17.89 o 
  -7   5   8      113.34       96.37      4.20 o 
  -5   5   8     4732.02     4722.30     50.47 o 
  -3   5   8      604.49      608.70      8.54 o 
  -1   5   8      951.88      932.47     13.23 o 
   1   5   8      280.15      277.79      5.70 o 
   3   5   8      182.47      196.71     14.06 o 
   5   5   8       91.46      103.84      5.77 o 
 -12   6   8      202.88      213.76      8.67 o 
 -10   6   8      459.22      427.47     10.95 o 
  -8   6   8      619.10      642.85     11.51 o 
  -6   6   8     1274.08     1184.39     15.03 o 
  -4   6   8      344.23      316.68      7.39 o 
  -2   6   8       82.52       74.65      3.25 o 
   0   6   8     1701.80     1671.38     19.22 o 
   2   6   8       87.00       78.04      3.68 o 
   4   6   8      150.97      160.63      6.99 o 
 -13   7   8      395.38      428.86     12.90 o 
 -11   7   8      289.29      285.98     13.47 o 
  -9   7   8     2489.57     2494.86     32.96 o 
  -7   7   8     1088.57     1102.19     16.41 o 
  -5   7   8      296.33      275.69      6.36 o 
  -3   7   8     1663.83     1636.35     21.38 o 
  -1   7   8      530.33      530.54      8.82 o 
   1   7   8      102.91       99.20      3.50 o 
   3   7   8      273.57      278.62      9.24 o 
   5   7   8      124.92      142.47      8.42 o 
 -12   8   8       99.10      102.47      6.65 o 
 -10   8   8      712.94      714.00     15.13 o 
  -8   8   8      109.30       87.57      4.38 o 
  -6   8   8      266.85      266.12      6.47 o 
  -4   8   8     3841.74     3844.69     46.40 o 
  -2   8   8     1898.11     1811.14     23.33 o 
   0   8   8      424.24      387.56      8.60 o 
   2   8   8      108.33      112.86      4.17 o 
   4   8   8      293.05      330.33     25.67 o 
 -13   9   8      816.35      906.45     19.58 o 
 -11   9   8      245.58      246.07      8.94 o 
  -9   9   8      317.38      328.83      8.31 o 
  -7   9   8      198.63      196.25      5.92 o 
  -5   9   8     2005.69     1874.84     24.67 o 
  -3   9   8      242.22      244.00      5.74 o 
  -1   9   8      293.23      294.66      6.20 o 
   1   9   8      626.66      600.02     14.90 o 
   3   9   8      406.03      403.29      9.40 o 
   5   9   8       48.17       47.88      6.04 o 
 -12  10   8      227.96      208.47     10.02 o 
 -10  10   8      228.34      226.07      8.63 o 
  -8  10   8      184.11      173.64      5.98 o 
  -6  10   8      310.72      317.59      7.24 o 
  -4  10   8     2632.51     2486.77     31.35 o 
  -2  10   8       97.38       93.90      3.83 o 
   0  10   8      285.11      281.48      7.60 o 
   2  10   8       72.00       63.98      3.39 o 
   4  10   8      439.25      484.29     20.07 o 
 -13  11   8       51.39       63.04      6.28 o 
 -11  11   8      273.63      275.07      9.43 o 
  -9  11   8      564.94      585.04     13.03 o 
  -7  11   8      105.69       97.02      4.47 o 
  -5  11   8      993.55      986.96     14.82 o 
  -3  11   8      476.33      479.83      8.59 o 
  -1  11   8     1532.59     1460.40     23.38 o 
   1  11   8      229.71      207.60      5.45 o 
   3  11   8      451.59      440.50      9.19 o 
 -12  12   8       55.41       57.42      5.89 o 
 -10  12   8      183.67      185.56      7.89 o 
  -8  12   8      816.60      769.47     13.36 o 
  -6  12   8      690.99      653.02     11.38 o 
  -4  12   8      273.36      220.32      5.78 o 
  -2  12   8      335.08      300.56      6.50 o 
   0  12   8      186.57      176.04      6.37 o 
   2  12   8      203.85      207.21      6.18 o 
   4  12   8       72.07       72.28      4.06 o 
 -11  13   8      219.28      221.01      8.83 o 
  -9  13   8      192.56      177.24      8.43 o 
  -7  13   8     1712.80     1625.88     26.04 o 
  -5  13   8      155.25      148.81      5.21 o 
  -3  13   8      373.59      357.96      8.23 o 
  -1  13   8      161.18      172.30      6.31 o 
   1  13   8     1203.99     1162.48     16.77 o 
   3  13   8       32.32       31.80      3.62 o 
 -12  14   8      100.70      100.01      6.77 o 
 -10  14   8      228.51      244.34     12.03 o 
  -8  14   8       68.53       86.89      4.70 o 
  -6  14   8      116.99      104.78      4.70 o 
  -4  14   8     1626.89     1597.06     30.00 o 
  -2  14   8      640.10      636.17     12.83 o 
   0  14   8      162.69      135.83      4.77 o 
   2  14   8      202.25      198.47      5.64 o 
   4  14   8       33.17       37.50      4.44 o 
 -11  15   8      134.35      109.97      6.66 o 
  -9  15   8      178.95      179.54      7.53 o 
  -7  15   8     1023.66     1008.18     16.02 o 
  -5  15   8      473.56      434.47      8.88 o 
  -3  15   8      494.37      424.37      8.26 o 
  -1  15   8      111.39      121.94      6.17 o 
   1  15   8      112.80      130.87      4.85 o 
   3  15   8      162.87      158.01      5.32 o 
 -12  16   8       31.65       27.78      5.26 o 
 -10  16   8      168.91      185.63      8.06 o 
  -8  16   8      545.55      551.93     11.12 o 
  -6  16   8      540.44      547.50     10.47 o 
  -4  16   8      586.43      537.76      9.89 o 
  -2  16   8      462.61      417.10     10.21 o 
   0  16   8      643.62      623.94     10.97 o 
   2  16   8       87.70       90.77      4.52 o 
   4  16   8      104.80      120.26      7.53 o 
 -11  17   8      237.25      234.82      9.13 o 
  -9  17   8      279.96      278.37      9.20 o 
  -7  17   8      533.39      534.81     10.62 o 
  -5  17   8      333.37      341.15     12.88 o 
  -3  17   8        3.21        5.65      3.15 o 
  -1  17   8      206.91      179.16      6.87 o 
   1  17   8      112.11      108.53      4.60 o 
   3  17   8      135.40      132.84      9.83 o 
 -10  18   8      569.78      569.68     13.75 o 
  -8  18   8      512.68      499.55     17.49 o 
  -6  18   8       64.38       61.97      4.01 o 
  -4  18   8      555.56      544.78     18.03 o 
  -2  18   8      456.61      442.13     10.71 o 
   0  18   8      326.02      327.66      7.68 o 
   2  18   8      228.22      224.49      6.34 o 
 -11  19   8      112.53      119.62      7.13 o 
  -9  19   8      892.91      892.35     17.98 o 
  -7  19   8      101.23      129.11      5.55 o 
  -5  19   8      611.22      592.87     13.32 o 
  -3  19   8      320.29      348.72      9.54 o 
  -1  19   8      653.43      593.33     10.99 o 
   1  19   8       65.76       56.15      3.78 o 
   3  19   8      336.36      365.22      8.30 o 
 -10  20   8        4.03        6.02      4.16 o 
  -8  20   8      239.78      232.97      8.35 o 
  -6  20   8       48.78       40.64      3.73 o 
  -4  20   8      482.33      491.42     11.97 o 
  -2  20   8      153.56      141.07      6.35 o 
   0  20   8      144.88      136.47      5.41 o 
   2  20   8       41.69       37.61      3.55 o 
  -9  21   8       38.46       50.17      5.07 o 
  -7  21   8      105.80      121.94      6.04 o 
  -5  21   8       53.46       48.56      4.67 o 
  -3  21   8        6.68        9.93      3.57 o 
  -1  21   8       40.31       38.18      3.64 o 
   1  21   8       73.19       66.94      4.10 o 
 -10  22   8       31.51       26.32      5.71 o 
  -8  22   8      184.25      195.09      7.84 o 
  -6  22   8       25.10       23.51      4.35 o 
  -4  22   8      249.69      266.34      8.84 o 
  -2  22   8      433.29      441.67     11.36 o 
   0  22   8        5.92        6.95      3.01 o 
   2  22   8       48.23       27.58      4.27 o 
  -9  23   8       60.28       63.42      5.59 o 
  -7  23   8      168.85      216.73      8.92 o 
  -5  23   8      134.35      143.17      7.02 o 
  -3  23   8       32.08       34.47      4.38 o 
  -1  23   8       58.98       50.37      4.42 o 
   1  23   8       78.52       80.46      4.54 o 
  -8  24   8       99.95      117.52      7.49 o 
  -6  24   8      140.59      144.61      7.70 o 
  -4  24   8      397.88      447.27     11.80 o 
  -2  24   8      234.65      235.47      8.67 o 
   0  24   8      310.38      302.95      8.24 o 
  -9  25   8        6.67        4.02      4.94 o 
  -7  25   8      103.49      115.63      9.20 o 
  -5  25   8      150.48      154.54      7.55 o 
  -3  25   8      108.28      110.41      6.32 o 
  -1  25   8       33.86       30.23      3.87 o 
   1  25   8       94.52       96.84      5.84 o 
  -8  26   8      123.44      126.07      8.55 o 
  -6  26   8      138.08      162.20      9.19 o 
  -4  26   8       31.69       27.72      4.40 o 
  -2  26   8      323.71      344.32     10.47 o 
   0  26   8      135.36      156.29      6.28 o 
  -7  27   8      254.13      264.03     11.89 o 
  -5  27   8      127.45      121.99      6.80 o 
  -3  27   8      151.17      178.05      7.89 o 
  -1  27   8      167.43      179.36      6.70 o 
  -6  28   8      168.07      188.36     10.45 o 
  -4  28   8      164.10      183.23      8.25 o 
  -2  28   8       91.14       95.82      6.24 o 
  -5  29   8       24.84       38.78      8.75 o 
  -3  29   8      143.73      146.22      9.13 o 
 -13   1   9      278.06      302.94     13.38 o 
 -11   1   9       65.40       67.54      7.23 o 
  -9   1   9      671.94      653.59     12.23 o 
  -7   1   9      314.33      291.29     13.12 o 
  -5   1   9     6179.97     5912.25     95.67 o 
  -3   1   9        2.51       -2.34      3.34 o 
  -1   1   9      975.18      923.13     18.95 o 
   1   1   9       16.55       16.42      3.09 o 
   3   1   9      191.67      194.81      5.76 o 
 -12   2   9      143.46      137.59      9.22 o 
 -10   2   9       73.69       66.25      4.72 o 
  -8   2   9      135.08      109.92      5.72 o 
  -6   2   9      333.33      303.75      8.58 o 
  -4   2   9      162.74      169.64      9.23 o 
  -2   2   9      485.60      476.09      9.91 o 
   0   2   9      651.56      665.26     12.16 o 
   2   2   9      438.07      455.12      9.55 o 
   4   2   9       11.60       16.78      3.53 o 
 -13   3   9      188.58      214.64     15.12 o 
 -11   3   9      387.65      397.49     13.61 o 
  -9   3   9      186.02      163.79      7.46 o 
  -7   3   9      828.20      776.77     14.96 o 
  -5   3   9      610.05      580.75     11.97 o 
  -3   3   9     1628.41     1567.42     27.43 o 
  -1   3   9      119.52      125.21      5.40 o 
   1   3   9       36.58       35.80      3.42 o 
   3   3   9      195.25      214.31      7.82 o 
 -12   4   9       58.48       71.17      7.67 o 
 -10   4   9      524.29      495.95     13.62 o 
  -8   4   9      702.37      646.53     13.69 o 
  -6   4   9     1260.85     1237.17     20.57 o 
  -4   4   9      443.75      485.51     11.00 o 
  -2   4   9      493.07      488.07     10.06 o 
   0   4   9      153.10      147.86     10.31 o 
   2   4   9      165.31      157.90      7.08 o 
   4   4   9      571.88      640.03     17.02 o 
 -13   5   9      265.05      289.55     21.01 o 
 -11   5   9      230.84      248.51     10.96 o 
  -9   5   9       87.29      100.24      5.87 o 
  -7   5   9      782.70      815.82     15.46 o 
  -5   5   9      516.47      460.87     10.33 o 
  -3   5   9      733.86      681.34     12.76 o 
  -1   5   9      273.50      296.57     12.47 o 
   1   5   9      800.63      798.50     17.48 o 
   3   5   9       40.84       39.06      4.40 o 
 -12   6   9       82.61       83.23      7.95 o 
 -10   6   9      376.40      384.53     13.13 o 
  -8   6   9      291.98      282.76     19.74 o 
  -6   6   9      313.54      265.29      7.91 o 
  -4   6   9      194.86      187.59      6.36 o 
  -2   6   9      334.75      309.91      7.91 o 
   0   6   9      499.93      476.78     18.30 o 
   2   6   9       87.86       81.31      5.44 o 
   4   6   9      120.27      132.60      6.85 o 
 -13   7   9      174.66      190.67     11.36 o 
 -11   7   9      214.99      201.25     10.14 o 
  -9   7   9      287.97      313.96      9.55 o 
  -7   7   9      286.89      258.01      8.28 o 
  -5   7   9        2.91        7.63      2.41 o 
  -3   7   9      632.80      614.67     12.00 o 
  -1   7   9      297.66      285.36     12.24 o 
   1   7   9      138.58      139.02      7.17 o 
   3   7   9       26.59       19.62      4.16 o 
 -12   8   9      775.94      802.54     22.26 o 
 -10   8   9      102.40      101.42      7.45 o 
  -8   8   9     1616.44     1559.59     22.26 o 
  -6   8   9      516.74      465.57      9.04 o 
  -4   8   9      256.79      238.77      5.96 o 
  -2   8   9      312.41      287.70      6.39 o 
   0   8   9      656.73      643.06     22.74 o 
   2   8   9      195.21      180.91      7.96 o 
 -11   9   9      282.87      261.28     11.52 o 
  -9   9   9       13.64       19.30      4.14 o 
  -7   9   9      440.27      420.60      8.83 o 
  -5   9   9     1245.74     1205.31     17.39 o 
  -3   9   9      120.18      128.81      6.35 o 
  -1   9   9      145.21      140.98      5.59 o 
   1   9   9      160.31      163.03     17.35 o 
   3   9   9       28.95       20.55      4.37 o 
 -12  10   9      326.98      333.25     24.21 o 
 -10  10   9      800.53      806.82     20.37 o 
  -8  10   9      220.71      225.33      6.91 o 
  -6  10   9      557.60      614.66     10.99 o 
  -4  10   9     1367.58     1348.94     24.43 o 
  -2  10   9      287.06      290.70      6.56 o 
   0  10   9      180.45      158.36      8.43 o 
   2  10   9      313.61      357.23     11.14 o 
 -11  11   9       38.29       36.31      6.41 o 
  -9  11   9       48.27       38.18      4.26 o 
  -7  11   9       17.29       12.36      2.96 o 
  -5  11   9      130.66      139.32      5.14 o 
  -3  11   9        7.00       15.42      2.60 o 
  -1  11   9       50.69       54.96      4.13 o 
   1  11   9       41.20       44.55      5.26 o 
   3  11   9       43.76       40.90      8.49 o 
 -12  12   9       39.85       45.82      7.09 o 
 -10  12   9     1062.59     1023.16     43.48 o 
  -8  12   9      713.87      714.83     12.95 o 
  -6  12   9      842.20      784.24     16.41 o 
  -4  12   9      729.22      728.30     12.04 o 
  -2  12   9       68.39       64.13      4.24 o 
   0  12   9      745.14      723.37     16.56 o 
   2  12   9      212.52      236.12      9.48 o 
 -11  13   9       34.98       40.95      7.84 o 
  -9  13   9      134.99      143.75      6.92 o 
  -7  13   9       63.81       63.73      4.12 o 
  -5  13   9      127.82      153.33      5.59 o 
  -3  13   9       16.56       23.32      3.59 o 
  -1  13   9      158.05      135.58      6.00 o 
   1  13   9       72.66       58.60      8.37 o 
   3  13   9       43.02       38.43      3.55 o 
 -12  14   9      130.67      148.67      9.63 o 
 -10  14   9      502.90      495.40     12.69 o 
  -8  14   9      744.52      792.01     16.60 o 
  -6  14   9      154.38      138.52      7.39 o 
  -4  14   9      998.32      974.25     15.01 o 
  -2  14   9      950.11      896.22     16.75 o 
   0  14   9       89.01       91.73      5.34 o 
   2  14   9      316.78      315.07     11.07 o 
 -11  15   9       30.92       46.20      6.51 o 
  -9  15   9      276.76      313.73      9.85 o 
  -7  15   9       67.74       72.06      4.35 o 
  -5  15   9       12.47        7.60      2.81 o 
  -3  15   9       67.72       66.88      5.67 o 
  -1  15   9      180.82      146.27      6.31 o 
   1  15   9       72.89       74.85      9.88 o 
 -10  16   9      253.28      281.57      9.75 o 
  -8  16   9       62.84       71.25      4.66 o 
  -6  16   9      186.35      195.07      6.38 o 
  -4  16   9      128.41      136.34      7.18 o 
  -2  16   9      233.03      231.31      7.75 o 
   0  16   9      243.86      228.23      7.84 o 
   2  16   9       63.83       77.40      4.60 o 
 -11  17   9       63.53       62.55      7.02 o 
  -9  17   9      139.24      148.10      7.41 o 
  -7  17   9      165.32      169.96      6.50 o 
  -5  17   9      110.04      128.04      6.38 o 
  -3  17   9       82.64       73.88      4.93 o 
  -1  17   9      393.28      376.32     10.05 o 
   1  17   9      197.29      200.60      9.61 o 
 -10  18   9       85.93      102.81     10.77 o 
  -8  18   9      282.44      281.73      8.14 o 
  -6  18   9      147.17      127.76      5.45 o 
  -4  18   9      379.67      384.91     10.43 o 
  -2  18   9       55.82       48.68      4.53 o 
   0  18   9      170.85      165.48      7.19 o 
   2  18   9       37.87       33.02      5.87 o 
  -9  19   9       55.99       49.23      6.80 o 
  -7  19   9      166.35      173.91      6.46 o 
  -5  19   9       72.45       66.03      5.20 o 
  -3  19   9      354.03      345.60      9.97 o 
  -1  19   9       39.55       41.00      4.44 o 
   1  19   9      114.44      112.09      5.43 o 
 -10  20   9       39.23       37.58      5.11 o 
  -8  20   9       48.19       53.33      4.92 o 
  -6  20   9       10.71       11.01      3.92 o 
  -4  20   9      101.53      120.49      6.37 o 
  -2  20   9       39.33       35.42      4.40 o 
   0  20   9       11.60       15.26      3.89 o 
  -9  21   9       11.33        2.11      4.02 o 
  -7  21   9      167.37      157.84      6.31 o 
  -5  21   9       44.69       44.23      4.80 o 
  -3  21   9      378.44      358.03     10.27 o 
  -1  21   9       80.49       80.91      5.57 o 
  -8  22   9      195.67      221.40      8.49 o 
  -6  22   9       84.94       98.84      6.17 o 
  -4  22   9        3.37       -1.36      3.48 o 
  -2  22   9       68.99       61.22      5.14 o 
   0  22   9       19.13       25.92      4.50 o 
  -9  23   9       93.75       88.31      6.37 o 
  -7  23   9      117.71      122.19      8.18 o 
  -5  23   9      166.28      161.13      7.52 o 
  -3  23   9      244.05      269.41     10.98 o 
  -1  23   9      150.50      167.93      9.85 o 
  -8  24   9       93.31      120.02      8.55 o 
  -6  24   9      213.99      202.41      8.67 o 
  -4  24   9       68.12       62.28      5.42 o 
  -2  24   9        6.32        5.68      4.15 o 
  -7  25   9      225.03      229.92     11.25 o 
  -5  25   9      440.27      481.48     12.95 o 
  -3  25   9      212.50      197.12     10.90 o 
  -6  26   9       98.24      118.76     17.96 o 
  -4  26   9      226.39      239.73      9.47 o 
 -12   0  10      751.10      781.21     29.80 o 
 -10   0  10       63.40       76.90      7.24 o 
  -8   0  10       93.16       93.48      6.85 o 
  -6   0  10      296.25      302.33     16.04 o 
  -4   0  10     3081.94     3019.92     73.40 o 
  -2   0  10      371.78      345.41     15.05 o 
   0   0  10      850.75      789.03     17.35 o 
   2   0  10      397.55      403.62     14.49 o 
 -11   1  10       18.69       16.61      5.45 o 
  -9   1  10       87.67       76.90      4.78 o 
  -7   1  10      225.62      182.93      9.57 o 
  -5   1  10      142.64      145.01      6.58 o 
  -3   1  10       87.58       87.78      4.85 o 
  -1   1  10       65.21       67.60      4.49 o 
   1   1  10       24.54       30.98      2.96 o 
 -12   2  10       55.63       52.01      7.43 o 
 -10   2  10      327.41      331.04     15.81 o 
  -8   2  10      218.09      220.00      6.98 o 
  -6   2  10      488.68      432.02     10.49 o 
  -4   2  10       64.31       68.45      4.65 o 
  -2   2  10     1278.36     1314.70     21.09 o 
   0   2  10      304.68      289.35     10.28 o 
   2   2  10       24.99       27.92      3.25 o 
 -11   3  10      156.65      170.05      9.94 o 
  -9   3  10       26.44       22.63      3.67 o 
  -7   3  10      148.02      144.71      6.72 o 
  -5   3  10     1036.15      982.47     23.65 o 
  -3   3  10      319.72      314.82      8.48 o 
  -1   3  10      504.12      491.51     10.57 o 
   1   3  10      363.81      378.81     11.08 o 
 -12   4  10      229.55      208.59     11.46 o 
 -10   4  10      242.10      230.61      7.86 o 
  -8   4  10       59.79       55.50      4.91 o 
  -6   4  10      737.02      708.17     22.46 o 
  -4   4  10      472.78      466.71     10.63 o 
  -2   4  10       49.34       53.38      4.15 o 
   0   4  10       15.84       16.37      4.05 o 
   2   4  10       89.51       79.15      5.59 o 
 -11   5  10      263.20      309.27     19.21 o 
  -9   5  10      845.33      766.61     15.89 o 
  -7   5  10       79.81       68.24      5.11 o 
  -5   5  10     1484.93     1467.83     23.75 o 
  -3   5  10      889.48      883.23     15.80 o 
  -1   5  10      192.59      185.98      6.54 o 
   1   5  10      164.87      176.85      8.07 o 
 -12   6  10       59.58       71.52      7.68 o 
 -10   6  10      537.86      518.54     14.87 o 
  -8   6  10      538.15      521.10     14.66 o 
  -6   6  10       85.84       97.89      5.41 o 
  -4   6  10      863.81      828.41     19.40 o 
  -2   6  10       56.99       50.23      4.00 o 
   0   6  10       39.06       42.98      5.44 o 
   2   6  10       30.16       32.77      4.64 o 
 -11   7  10      210.49      197.84     10.54 o 
  -9   7  10       97.24      109.56      6.31 o 
  -7   7  10      118.37      126.67      7.73 o 
  -5   7  10      645.10      640.19     16.98 o 
  -3   7  10      249.17      232.40     13.76 o 
  -1   7  10       11.28        8.87      3.87 o 
   1   7  10      149.30      161.96      7.91 o 
 -12   8  10       25.21       31.41      9.22 o 
 -10   8  10      252.60      254.91     18.81 o 
  -8   8  10      201.77      217.52      8.18 o 
  -6   8  10      603.76      560.87     17.84 o 
  -4   8  10       78.42       67.66      5.66 o 
  -2   8  10      126.50      106.54     11.39 o 
   0   8  10      268.49      233.40      9.33 o 
   2   8  10      141.80      165.57     12.56 o 
 -11   9  10      425.04      449.84     15.07 o 
  -9   9  10      321.77      328.26     10.28 o 
  -7   9  10      349.17      335.85     17.02 o 
  -5   9  10       99.49      112.02      6.40 o 
  -3   9  10      123.79      114.58      5.55 o 
  -1   9  10       65.11       55.41      5.45 o 
   1   9  10      296.31      312.61     10.69 o 
 -12  10  10      115.93      126.69      9.19 o 
 -10  10  10      190.70      188.25     15.53 o 
  -8  10  10      231.62      215.43      8.38 o 
  -6  10  10        4.49        1.54      3.64 o 
  -4  10  10       95.38       91.17      5.64 o 
  -2  10  10       43.29       44.95      5.29 o 
   0  10  10       30.23       34.18      5.24 o 
   2  10  10        1.43        1.91      6.90 o 
 -11  11  10      132.36      155.38     11.81 o 
  -9  11  10      204.98      202.93     10.49 o 
  -7  11  10      652.84      667.54     17.60 o 
  -5  11  10       98.12      118.57      6.08 o 
  -3  11  10      175.20      157.98      9.46 o 
  -1  11  10       34.21       38.77      5.37 o 
   1  11  10      320.58      369.44     12.08 o 
 -10  12  10       29.70       22.59      5.66 o 
  -8  12  10      226.08      243.63      8.71 o 
  -6  12  10      328.95      318.11      9.31 o 
  -4  12  10      107.61      104.03      5.54 o 
  -2  12  10      203.97      181.55     12.28 o 
   0  12  10       55.53       59.47      6.01 o 
 -11  13  10      164.07      190.42     10.91 o 
  -9  13  10      217.09      204.00     10.71 o 
  -7  13  10      312.05      329.03      9.69 o 
  -5  13  10      302.39      294.39     10.52 o 
  -3  13  10       47.95       58.09      6.07 o 
  -1  13  10      412.16      396.71     12.71 o 
   1  13  10        0.01       -0.20      4.34 o 
 -10  14  10       96.77      111.61      9.72 o 
  -8  14  10       14.26       19.13      5.63 o 
  -6  14  10      140.12      144.45      6.65 o 
  -4  14  10      403.66      380.14     18.80 o 
  -2  14  10      104.27      106.58      7.17 o 
   0  14  10      176.87      177.54      9.16 o 
 -11  15  10       33.68       29.27      6.33 o 
  -9  15  10      177.41      180.61      9.59 o 
  -7  15  10      239.93      241.08      8.45 o 
  -5  15  10      268.41      289.56     11.47 o 
  -3  15  10      220.32      216.38      9.81 o 
  -1  15  10      191.60      196.01      9.65 o 
 -10  16  10       57.10       66.26     11.35 o 
  -8  16  10      127.83      123.08      6.69 o 
  -6  16  10      102.34      107.29      7.35 o 
  -4  16  10      107.84       99.77      7.35 o 
  -2  16  10        4.19       10.27      6.83 o 
   0  16  10        6.14        5.13      4.79 o 
  -9  17  10      286.74      305.24     12.03 o 
  -7  17  10       89.12       90.27      5.99 o 
  -5  17  10      337.14      329.89     15.23 o 
  -3  17  10      178.05      209.63     10.21 o 
  -1  17  10      327.56      372.95     12.94 o 
 -10  18  10      233.18      245.49     11.39 o 
  -8  18  10        8.42        3.54      4.10 o 
  -6  18  10      215.07      230.25     14.09 o 
  -4  18  10       56.56       39.51      5.93 o 
  -2  18  10      148.98      140.48      8.74 o 
   0  18  10       87.97       84.51     10.31 o 
  -9  19  10       30.14       16.28      7.79 o 
  -7  19  10       16.18       17.39      8.94 o 
  -5  19  10      230.64      245.53     11.19 o 
  -3  19  10      154.36      179.79      9.62 o 
  -1  19  10      188.19      187.85     16.53 o 
  -8  20  10      377.07      430.45     14.02 o 
  -6  20  10      194.85      185.22     10.32 o 
  -4  20  10       55.40       56.84      6.64 o 
  -2  20  10      134.22      145.78      9.16 o 
  -7  21  10       29.36       35.79     10.39 o 
  -5  21  10       40.28       42.15      6.67 o 
  -3  21  10      124.07      126.63     10.28 o 
  -6  22  10      148.93      148.39      9.36 o 
  -4  22  10       50.13       59.26      6.91 o 
  -5  23  10       17.39       20.06      5.99 o 
 -11   1  11      308.37      297.68     16.34 o 
  -9   1  11      447.54      456.07     10.57 o 
  -7   1  11       58.73       46.09      4.11 o 
  -5   1  11      390.90      401.00     12.37 o 
  -3   1  11      346.84      353.17     13.26 o 
  -1   1  11       60.16       72.66      4.01 o 
 -10   2  11       31.65       21.82      4.19 o 
  -8   2  11       35.17       39.19      3.91 o 
  -6   2  11      164.45      148.55      6.92 o 
  -4   2  11      146.34      145.26      6.64 o 
  -2   2  11       56.19       66.78      4.70 o 
   0   2  11       66.60       57.05      5.35 o 
 -11   3  11      209.38      201.35     10.77 o 
  -9   3  11      171.28      186.90      7.18 o 
  -7   3  11      358.88      354.31     12.90 o 
  -5   3  11      213.67      240.63      8.02 o 
  -3   3  11      170.02      194.70      7.31 o 
  -1   3  11       39.48       34.77      3.98 o 
 -10   4  11      234.06      247.71      8.29 o 
  -8   4  11       15.60        8.67      3.93 o 
  -6   4  11      183.53      187.18      7.51 o 
  -4   4  11      316.70      300.63      8.70 o 
  -2   4  11       89.61       90.96      7.77 o 
   0   4  11       10.41        9.20      6.37 o 
 -11   5  11      116.15      127.26     11.19 o 
  -9   5  11      182.61      194.10     10.07 o 
  -7   5  11      134.97      103.91      5.98 o 
  -5   5  11      101.31      105.58      5.75 o 
  -3   5  11      261.87      264.38     12.85 o 
  -1   5  11       62.92       84.75      6.24 o 
 -10   6  11      371.60      395.41     11.63 o 
  -8   6  11       48.05       53.17      5.12 o 
  -6   6  11      509.67      496.23     13.52 o 
  -4   6  11      252.50      278.56      8.58 o 
  -2   6  11      394.33      418.08     12.99 o 
   0   6  11       25.41       24.08      4.74 o 
 -11   7  11       42.25       33.74      6.70 o 
  -9   7  11       82.70      103.31      6.46 o 
  -7   7  11      423.18      450.69     11.47 o 
  -5   7  11       25.28       24.36      4.24 o 
  -3   7  11      176.83      176.44      6.96 o 
  -1   7  11      247.38      240.77     11.22 o 
 -10   8  11      198.91      205.86      9.16 o 
  -8   8  11        1.19       -0.10      4.41 o 
  -6   8  11      290.94      294.45      9.02 o 
  -4   8  11      269.74      266.56      8.37 o 
  -2   8  11       80.63       86.96      6.71 o 
   0   8  11       65.43       49.79      5.65 o 
 -11   9  11       31.89       40.19      6.81 o 
  -9   9  11      158.56      154.40      7.69 o 
  -7   9  11      407.96      421.70     11.10 o 
  -5   9  11       82.27      107.26      9.03 o 
  -3   9  11      108.20      129.61     10.38 o 
  -1   9  11       85.55       82.52      8.39 o 
 -10  10  11       89.16       79.68      7.62 o 
  -8  10  11      177.87      178.36      8.09 o 
  -6  10  11      245.99      242.86      8.62 o 
  -4  10  11      553.89      571.28     16.10 o 
  -2  10  11      229.24      228.64     13.20 o 
   0  10  11       96.55       99.16     10.66 o 
  -9  11  11      134.62      143.12      7.42 o 
  -7  11  11       44.34       35.45      4.71 o 
  -5  11  11      199.02      214.09      7.97 o 
  -3  11  11       62.15       69.55      7.34 o 
  -1  11  11       97.33       90.63      6.89 o 
 -10  12  11       58.56       52.89      7.01 o 
  -8  12  11       88.14       91.93      6.94 o 
  -6  12  11      212.17      214.35     16.09 o 
  -4  12  11      471.98      513.82     15.60 o 
  -2  12  11       86.20       79.17      6.66 o 
  -9  13  11      201.71      205.48      8.83 o 
  -7  13  11       88.26       77.09      5.87 o 
  -5  13  11       56.84       58.41      7.49 o 
  -3  13  11      123.76      105.56      7.93 o 
  -1  13  11      146.80      173.87      9.26 o 
 -10  14  11      152.51      154.20      9.58 o 
  -8  14  11      174.37      188.06      8.51 o 
  -6  14  11      230.43      241.78     11.41 o 
  -4  14  11      204.18      209.36     13.93 o 
  -2  14  11       33.94       36.21     11.24 o 
  -9  15  11       88.72      106.14      6.97 o 
  -7  15  11       52.00       49.12      5.21 o 
  -5  15  11       24.62       10.74      7.45 o 
  -3  15  11      290.54      285.49     20.65 o 
  -8  16  11      471.91      519.90     13.34 o 
  -6  16  11       88.95       83.27     16.30 o 
  -4  16  11      131.98      160.30      9.54 o 
  -2  16  11      398.24      433.54     20.08 o 
  -7  17  11      232.85      235.61     11.94 o 
  -5  17  11      271.95      285.51     12.50 o 
  -3  17  11       55.73       61.77      6.84 o 
  -8  18  11      231.27      261.92     12.76 o 
  -6  18  11       59.40       99.48     15.79 o 
  -4  18  11      254.15      270.14     13.57 o 
  -5  19  11      131.28      151.84      9.66 o 
 -10   0  12      641.31      736.13     21.03 o 
  -8   0  12      248.39      264.80     11.53 o 
  -6   0  12      272.56      261.16     14.53 o 
  -4   0  12      483.70      508.55     14.99 o 
  -2   0  12       77.77       84.26      6.40 o 
  -9   1  12      179.71      205.21      7.50 o 
  -7   1  12       39.01       46.93      4.39 o 
  -5   1  12       92.17       78.80      4.86 o 
  -3   1  12        4.35        2.70      3.10 o 
 -10   2  12      113.84      105.57      6.23 o 
  -8   2  12      292.68      326.97      9.08 o 
  -6   2  12      195.31      227.04      8.90 o 
  -4   2  12        5.22        3.37      4.22 o 
  -2   2  12       46.21       45.78      5.72 o 
  -9   3  12      141.90      152.51      6.77 o 
  -7   3  12       78.36       81.24      5.80 o 
  -5   3  12        3.20        4.93      3.98 o 
  -3   3  12       58.89       61.78      6.63 o 
 -10   4  12       54.97       50.53      5.07 o 
  -8   4  12      239.69      228.64      8.85 o 
  -6   4  12       33.40       26.29      4.51 o 
  -4   4  12      346.65      383.04     10.43 o 
  -2   4  12       12.85       13.43      4.75 o 
  -9   5  12       26.49       28.40      4.47 o 
  -7   5  12       14.04       18.47      4.46 o 
  -5   5  12      155.17      165.33      7.48 o 
  -3   5  12       19.09       23.68      5.45 o 
 -10   6  12      151.44      150.50      7.15 o 
  -8   6  12       46.39       57.15      6.14 o 
  -6   6  12      269.57      246.35      8.94 o 
  -4   6  12      116.90      138.90     11.62 o 
  -2   6  12      133.44      164.36     13.04 o 
  -9   7  12       51.24       36.18      5.42 o 
  -7   7  12       36.46       48.45      5.37 o 
  -5   7  12      434.06      468.23     12.12 o 
  -3   7  12      141.62      134.01      8.57 o 
  -8   8  12       95.17      112.98      6.75 o 
  -6   8  12      394.69      437.21     11.64 o 
  -4   8  12      148.38      147.25      8.98 o 
  -9   9  12      236.05      275.32     38.09 o 
  -7   9  12      216.56      245.29      9.07 o 
  -5   9  12        5.33        1.17      4.99 o 
  -3   9  12      466.85      517.90     22.15 o 
  -8  10  12       39.70       39.27      5.24 o 
  -6  10  12       30.47       22.75      4.82 o 
  -4  10  12       88.10       94.17      7.71 o 
  -7  11  12      625.73      679.32     22.55 o 
  -5  11  12        3.90       -0.70     10.95 o 
  -8  12  12        3.98        2.94      4.43 o 
  -6  12  12      195.91      183.31     22.21 o 
  -4  12  12       14.26       10.11      8.52 o 
  -7  13  12      157.16      155.43     16.75 o 
  -5  13  12      150.20      151.50      9.38 o 
                                                 
